# Supplementary material for: Integrative multi‐omics approach for mechanism of humidifier disinfectant‐associated lung injury
Source: Clin Transl Med. 2021 Nov 4;11(11):e562. doi: 10.1002/ctm2.562 (PMC8567041; doi:10.1002/ctm2.562)
Supplement: Supplementary file 2 — SUPPORTING INFORMATION [file CTM2-11-e562-s001.xlsx]

## Sheet: Share
Supplementary table S11. Proteome result in the patients of adults and children with HDLI compared to unaffected control (DEP indicates q-value < 0.01 and fold change ≥ 2)
Accession	Description	`Gene	Benjamini-Hochberg FDR (-log10 value in adult)	log2(Patient/Contro in adult)	DEP in adult	Benjamini-Hochberg FDR (-log10 value in infant)	log2(Patient/Contro in infant)	DEP in child
P04217	Alpha-1B-glycoprotein	`A1BG	4.48297	-0.668418		1.16164	0.277418
P01023	Alpha-2-macroglobulin	`A2M	0.145589	-0.0405138		3.67717	-0.45587
P49588-2	Isoform 2 of Alanine--tRNA ligase, cytoplasmic	`AARS	7.19026	1.72535	O	3.9901	1.33007	O
Q9NRN7	L-aminoadipate-semialdehyde dehydrogenase-phosphopantetheinyl transferase	`AASDHPPT	3.57347	2.01764	O	3.13641	3.13893	O
Q9UDR5	Alpha-aminoadipic semialdehyde synthase, mitochondrial	`AASS	5.31197	-3.97351	O	0.771853	-0.595364
Q99758	ATP-binding cassette sub-family A member 3	`ABCA3	6.86476	-1.43555	O	0.0496645	0.0300681
Q9NP78	ATP-binding cassette sub-family B member 9	`ABCB9	0.599163	-0.901298		2.66481	-2.45055	O
P28288	ATP-binding cassette sub-family D member 3	`ABCD3	0.549504	-0.316122		0.635621	-0.370631
P61221	ATP-binding cassette sub-family E member 1	`ABCE1	5.02434	1.48236	O	2.11109	1.37628	O
Q8NE71	ATP-binding cassette sub-family F member 1	`ABCF1	2.9237	1.11665	O	3.27091	1.36151	O
Q9UG63-2	Isoform 2 of ATP-binding cassette sub-family F member 2	`ABCF2	0.208911	0.223207		3.37995	1.7322	O
Q9NUQ8	ATP-binding cassette sub-family F member 3	`ABCF3	0.477907	0.46873		0.136151	-0.0959183
Q9NUJ1	Mycophenolic acid acyl-glucuronide esterase, mitochondrial	`ABHD10	0.215268	-0.170298		2.04747	1.83972	O
Q8NFV4	Protein ABHD11	`ABHD11	2.40208	0.981297		3.21618	1.0738	O
Q8N2K0-2	Isoform 2 of Monoacylglycerol lipase ABHD12	`ABHD12	2.06453	1.45196	O	2.31055	2.08165	O
Q96IU4	Protein ABHD14B	`ABHD14B	0.902412	0.384051		7.30336	1.73913	O
O95870	Protein ABHD16A	`ABHD16A	0.816576	0.628115		1.3037	-0.567263
Q8IZP0	Abl interactor 1	`ABI1	1.29541	0.657675		2.25994	0.664076
Q7Z7G0	Target of Nesh-SH3	`ABI3BP	3.57307	-1.00014	O	4.30818	-1.70865	O
Q9P1F3	Costars family protein ABRACL	`ABRACL	13.0887	2.64506	O	6.40172	3.16626	O
P09110	3-ketoacyl-CoA thiolase, peroxisomal	`ACAA1	0.301477	-0.298453		1.35897	0.593237
P42765	3-ketoacyl-CoA thiolase, mitochondrial	`ACAA2	0.638928	0.175221		3.43738	0.730885
Q13085-4	Isoform 4 of Acetyl-CoA carboxylase 1	`ACACA	1.49329	0.749101		1.76597	0.784167
Q9UKU7	Isobutyryl-CoA dehydrogenase, mitochondrial	`ACAD8	0.765582	1.08705		0.586823	-0.518478
Q9H845	Acyl-CoA dehydrogenase family member 9, mitochondrial	`ACAD9	2.69974	1.38924	O	0.905156	-1.57305
P28330	Long-chain specific acyl-CoA dehydrogenase, mitochondrial	`ACADL	0.0244374	0.0637038		1.95104	-1.82566
P11310-2	Isoform 2 of Medium-chain specific acyl-CoA dehydrogenase, mitochondrial	`ACADM	2.40072	0.682629		2.46737	0.565234
P16219	Short-chain specific acyl-CoA dehydrogenase, mitochondrial	`ACADS	0.192572	-0.113231		0.34285	0.257538
P45954	Short/branched chain specific acyl-CoA dehydrogenase, mitochondrial	`ACADSB	0.224038	0.194597		0.131682	-0.142781
P49748-3	Isoform 3 of Very long-chain specific acyl-CoA dehydrogenase, mitochondrial	`ACADVL	1.68786	0.330824		0.766757	0.416236
P16112	Aggrecan core protein	`ACAN	0.321198	0.669533		1.47265	-2.23147
Q15057	Arf-GAP with coiled-coil, ANK repeat and PH domain-containing protein 2	`ACAP2	0.573525	0.27458		0.614568	0.580641
P24752	Acetyl-CoA acetyltransferase, mitochondrial	`ACAT1	0.123295	-0.0668674		0.738323	-0.30251
Q9BWD1-2	Isoform 2 of Acetyl-CoA acetyltransferase, cytosolic	`ACAT2	1.48568	1.41433		5.46575	4.32564	O
Q9H3P7	Golgi resident protein GCP60	`ACBD3	5.80703	1.55052	O	4.21533	1.44758	O
P12821	Angiotensin-converting enzyme	`ACE	3.59377	-1.05302	O	7.90963	-1.38489	O
Q9UKV3	Apoptotic chromatin condensation inducer in the nucleus	`ACIN1	0.0969506	0.0772206		1.04184	0.628014
P53396	ATP-citrate synthase	`ACLY	2.76421	0.625034		2.75198	0.650597
P21399	Cytoplasmic aconitate hydratase	`ACO1	5.25139	1.23711	O	1.89331	0.932473
Q99798	Aconitate hydratase, mitochondrial	`ACO2	2.18603	0.305852		0.112082	0.0408343
P49753	Acyl-coenzyme A thioesterase 2, mitochondrial	`ACOT2	3.32314	0.482336		3.93479	1.25781	O
O00154	Cytosolic acyl coenzyme A thioester hydrolase	`ACOT7	0.0398834	-0.0296425		4.50575	1.55169	O
Q9Y305-4	Isoform 4 of Acyl-coenzyme A thioesterase 9, mitochondrial	`ACOT9	2.51244	-0.446234		0.864163	0.414647
Q15067	Peroxisomal acyl-coenzyme A oxidase 1	`ACOX1	2.62745	-1.30958	O	0.89987	-0.920443
P24666	Low molecular weight phosphotyrosine protein phosphatase	`ACP1	3.35562	0.849821		0.261487	-0.0762771
P11117	Lysosomal acid phosphatase	`ACP2	10.976	2.15966	O	10.6271	2.69342	O
P13686	Tartrate-resistant acid phosphatase type 5	`ACP5	0.285268	0.179798		0.177095	0.343082
Q96CM8-2	Isoform 2 of Acyl-CoA synthetase family member 2, mitochondrial	`ACSF2	0.0219258	-0.0105058		0.361462	0.213396
P33121	Long-chain-fatty-acid--CoA ligase 1	`ACSL1	1.03343	0.240405		0.248434	-0.220151
O95573	Long-chain-fatty-acid--CoA ligase 3	`ACSL3	2.92912	-0.765308		0.12268	0.0512492
O60488	Long-chain-fatty-acid--CoA ligase 4	`ACSL4	0.767658	0.183495		0.500889	-0.135435
Q9ULC5-3	Isoform 2 of Long-chain-fatty-acid--CoA ligase 5	`ACSL5	7.49717	-0.622672		0.149625	0.0692721
Q9NUB1	Acetyl-coenzyme A synthetase 2-like, mitochondrial	`ACSS1	0.320081	0.205234		0.305206	0.259867
Q9NR19-2	Isoform 2 of Acetyl-coenzyme A synthetase, cytoplasmic	`ACSS2	0.237959	0.369515		3.83714	1.95874	O
Q9H6R3	Acyl-CoA synthetase short-chain family member 3, mitochondrial	`ACSS3	0.363914	0.531665		1.29477	1.97197
P68133	Actin, alpha skeletal muscle	`ACTA1	0.00952871	0.0218054		2.14945	-1.57705	O
P62736	Actin, aortic smooth muscle	`ACTA2	2.01621	-0.231266		0.380459	-0.238094
P60709	Actin, cytoplasmic 1	`ACTB	2.17738	0.243917		0.389887	0.14513
Q562R1	Beta-actin-like protein 2	`ACTBL2	1.26531	0.640647		3.57465	1.38014	O
O96019	Actin-like protein 6A	`ACTL6A	3.30921	1.01084	O	1.77187	-1.66291
P12814-3	Isoform 3 of Alpha-actinin-1	`ACTN1	0.504738	0.0841148		0.914803	-0.268182
P12814	Alpha-actinin-1	`ACTN1	4.08179	0.863199		0.909013	0.515614
O43707	Alpha-actinin-4	`ACTN4	1.81974	-0.190808		2.4	-0.485072
P61163	Alpha-centractin	`ACTR1A	0.80544	-0.233974		0.127135	-0.0373691
P61160	Actin-related protein 2	`ACTR2	6.48234	0.664106		2.17111	0.79616
P61158	Actin-related protein 3	`ACTR3	7.69444	0.91101		3.0068	0.729723
P37023	Serine/threonine-protein kinase receptor R3	`ACVRL1	3.02392	-1.96559	O	1.46037	1.38317
P14621	Acylphosphatase-2	`ACYP2	0.699652	0.605702		1.00337	0.984628
O14672	Disintegrin and metalloproteinase domain-containing protein 10	`ADAM10	1.64835	-0.366676		0.872935	-0.79985
P55265-4	Isoform 4 of Double-stranded RNA-specific adenosine deaminase	`ADAR	7.76211	1.19301	O	0.552838	0.207267
P35611-3	Isoform 3 of Alpha-adducin	`ADD1	0.578423	0.595769		8.02978	-0.957092
P35612	Beta-adducin	`ADD2	3.65787	-1.67579	O	1.29215	-1.26751
Q9UEY8	Gamma-adducin	`ADD3	2.10583	-0.711358		0.235728	-0.148726
P07327	Alcohol dehydrogenase 1A	`ADH1A	0.649733	-0.415316		0.452751	0.170877
P00325	Alcohol dehydrogenase 1B	`ADH1B	3.65285	-0.858244		0.764009	0.203035
P00326	Alcohol dehydrogenase 1C	`ADH1C	4.13188	1.57988	O	2.79831	-1.5959	O
P11766	Alcohol dehydrogenase class-3	`ADH5	1.35766	0.525131		8.67624	-1.81787	O
P40394-2	Isoform 2 of Alcohol dehydrogenase class 4 mu/sigma chain	`ADH7	6.65089	-2.45755	O	1.78626	-1.36002
Q15848	Adiponectin	`ADIPOQ	1.66318	-1.16542		0.163545	-0.123387
P55263	Adenosine kinase	`ADK	1.31718	0.694642		2.79192	1.57105	O
Q9BRR6	ADP-dependent glucokinase	`ADPGK	0.673588	0.535092		2.37603	0.668707
Q9NX46	Poly(ADP-ribose) glycohydrolase ARH3	`ADPRHL2	2.89851	0.86907		6.3975	1.24743	O
Q16186	Proteasomal ubiquitin receptor ADRM1	`ADRM1	5.52114	1.997	O	0.677432	0.38203
P30566	Adenylosuccinate lyase	`ADSL	2.73061	1.67502	O	2.93728	2.27892	O
P30520	Adenylosuccinate synthetase isozyme 2	`ADSS	4.04987	1.27728	O	0.44167	0.693761
Q8IUX7	Adipocyte enhancer-binding protein 1	`AEBP1	1.68749	-0.467628		0.925983	-0.939355
Q9Y4W6	AFG3-like protein 2	`AFG3L2	0.683321	-0.520621		0.665727	-0.362004
Q15109	Advanced glycosylation end product-specific receptor	`AGER	14.1743	-5.6418	O	8.17605	-4.43551	O
P52594-4	Isoform 4 of Arf-GAP domain and FG repeat-containing protein 1	`AGFG1	4.57484	1.5991	O	3.38515	1.97631	O
Q53H12	Acylglycerol kinase, mitochondrial	`AGK	0.198126	0.339638		1.93719	2.35776
P35573	Glycogen debranching enzyme	`AGL	3.36481	0.595823		2.71456	1.88724	O
Q9UL18	Protein argonaute-1	`AGO1	1.37594	0.946519		1.11837	0.668684
Q9UKV8	Protein argonaute-2	`AGO2	1.23016	0.592669		0.932527	0.676176
Q9H9G7	Protein argonaute-3	`AGO3	0.0406015	0.0857783		0.0649718	0.102179
O15120	1-acyl-sn-glycerol-3-phosphate acyltransferase beta	`AGPAT2	0.795491	-0.545221		0.291526	0.288745
O00116	Alkyldihydroxyacetonephosphate synthase, peroxisomal	`AGPS	0.881398	-0.187605		1.1952	0.417009
O95994	Anterior gradient protein 2 homolog	`AGR2	0.490028	0.431793		0.208879	0.0670261
Q8TD06	Anterior gradient protein 3	`AGR3	0.258744	-0.355329		1.41107	0.976081
O00468-7	Isoform 7 of Agrin	`AGRN	2.65477	-0.592776		1.17319	0.304031
P01019	Angiotensinogen	`AGT	0.964517	0.236959		0.199078	0.100663
Q6RW13	Type-1 angiotensin II receptor-associated protein	`AGTRAP	0.210597	0.217761		0.0254161	-0.0272886
P23526	Adenosylhomocysteinase	`AHCY	6.25831	1.08088	O	2.98868	0.800379
Q96HN2	Adenosylhomocysteinase 3	`AHCYL2	2.8968	0.864027		2.93681	1.08842	O
Q09666	Neuroblast differentiation-associated protein AHNAK	`AHNAK	8.56604	-1.15999	O	6.8781	-1.57954	O
O95433	Activator of 90 kDa heat shock protein ATPase homolog 1	`AHSA1	0.152808	0.116857		2.20232	1.6395	O
P02765	Alpha-2-HS-glycoprotein	`AHSG	1.61442	-0.755983		1.37453	-0.373088
Q96BJ3	Axin interactor, dorsalization-associated protein	`AIDA	0.221358	-0.366223		0.498168	0.703326
O95831	Apoptosis-inducing factor 1, mitochondrial	`AIFM1	0.852164	0.333989		0.994933	0.186043
Q12904-2	Isoform 2 of Aminoacyl tRNA synthase complex-interacting multifunctional protein 1	`AIMP1	1.05689	0.481816		1.60088	0.614741
Q13155	Aminoacyl tRNA synthase complex-interacting multifunctional protein 2	`AIMP2	4.85756	1.27559	O	1.14868	0.448007
O00170	AH receptor-interacting protein	`AIP	2.23611	0.986195		2.07174	1.82863	O
P00568	Adenylate kinase isoenzyme 1	`AK1	3.54855	-1.00991	O	1.17663	0.663096
P54819	Adenylate kinase 2, mitochondrial	`AK2	1.51471	-0.566857		0.383774	0.21767
Q9UIJ7	GTP:AMP phosphotransferase AK3, mitochondrial	`AK3	1.76838	1.02431		1.95991	0.752043
Q02952	A-kinase anchor protein 12	`AKAP12	3.21597	1.11	O	2.75243	1.37136	O
Q12802-2	Isoform 2 of A-kinase anchor protein 13	`AKAP13	2.47803	-0.975848		2.40417	0.965103
Q9Y2D5-6	Isoform 4 of A-kinase anchor protein 2	`AKAP2	3.58586	-0.743313		5.11032	-1.40495	O
P14550	Alcohol dehydrogenase [NADP(+)]	`AKR1A1	7.36344	0.977524		2.81205	1.0352	O
P15121	Aldose reductase	`AKR1B1	1.26896	0.947171		5.28537	1.08361	O
P52895	Aldo-keto reductase family 1 member C2	`AKR1C2	2.59064	1.15389	O	1.28676	0.485299
P42330	Aldo-keto reductase family 1 member C3	`AKR1C3	1.68862	0.942022		8.21072	2.46337	O
O43488	Aflatoxin B1 aldehyde reductase member 2	`AKR7A2	2.13183	0.987231		0.754567	-0.345376
P13716	Delta-aminolevulinic acid dehydratase	`ALAD	1.7849	0.430018		4.4092	0.950463
P02768	Serum albumin	`ALB	0.318347	-0.227563		1.79006	-0.795539
Q13740	CD166 antigen	`ALCAM	0.331462	-0.300261		0.223118	0.142742
Q8IZ83	Aldehyde dehydrogenase family 16 member A1	`ALDH16A1	0.104878	-0.0850139		1.91987	0.915762
P54886	Delta-1-pyrroline-5-carboxylate synthase	`ALDH18A1	4.70967	1.31686	O	2.29189	0.956014
P00352	Retinal dehydrogenase 1	`ALDH1A1	1.84026	0.512825		0.354958	-0.163546
P30837	Aldehyde dehydrogenase X, mitochondrial	`ALDH1B1	6.86205	1.61989	O	1.37154	0.788005
Q3SY69	Mitochondrial 10-formyltetrahydrofolate dehydrogenase	`ALDH1L2	4.02688	3.0217	O	2.3711	3.02981	O
P05091	Aldehyde dehydrogenase, mitochondrial	`ALDH2	1.0277	-0.694995		0.0096766	-0.0122348
P30838	Aldehyde dehydrogenase, dimeric NADP-preferring	`ALDH3A1	3.38253	2.97248	O	0.427194	-0.447805
P51648-2	Isoform 2 of Fatty aldehyde dehydrogenase	`ALDH3A2	0.242694	0.134735		2.74094	-0.659662
P43353	Aldehyde dehydrogenase family 3 member B1	`ALDH3B1	0.179638	-0.144185		1.36021	-1.01444
P30038	Delta-1-pyrroline-5-carboxylate dehydrogenase, mitochondrial	`ALDH4A1	0.632863	0.21276		1.67386	0.544358
P51649-2	Isoform 2 of Succinate-semialdehyde dehydrogenase, mitochondrial	`ALDH5A1	0.309666	0.231664		3.90714	1.16171	O
Q02252	Methylmalonate-semialdehyde dehydrogenase [acylating], mitochondrial	`ALDH6A1	0.0175847	0.0105263		1.08878	0.750946
P49419-2	Isoform 2 of Alpha-aminoadipic semialdehyde dehydrogenase	`ALDH7A1	1.08243	0.653762		0.612831	0.305677
P49189	4-trimethylaminobutyraldehyde dehydrogenase	`ALDH9A1	0.573119	0.154948		2.3631	0.674169
P04075-2	Isoform 2 of Fructose-bisphosphate aldolase A	`ALDOA	2.67591	0.484127		2.91189	0.820576
P09972	Fructose-bisphosphate aldolase C	`ALDOC	4.40785	0.40522		1.17749	0.279901
Q9H553	Alpha-1,3/1,6-mannosyltransferase ALG2	`ALG2	0.901429	0.665974		4.22775	1.45992	O
O15296	Arachidonate 15-lipoxygenase B	`ALOX15B	2.07689	0.963234		4.44974	3.00507	O
P09917	Arachidonate 5-lipoxygenase	`ALOX5	0.521852	-0.63519		0.909234	-1.19023
P20292	Arachidonate 5-lipoxygenase-activating protein	`ALOX5AP	3.51161	-1.18119	O	0.269234	0.109528
P05186	Alkaline phosphatase, tissue-nonspecific isozyme	`ALPL	1.90892	0.457057		1.071	1.10306
Q86V81	THO complex subunit 4	`ALYREF	11.0395	2.85866	O	6.97344	2.18517	O
P02760	Protein AMBP	`AMBP	1.48456	-1.11965		0.274867	0.185367
Q9Y303-3	Isoform 3 of N-acetylglucosamine-6-phosphate deacetylase	`AMDHD2	4.73863	2.65138	O	1.05427	0.603536
Q01433	AMP deaminase 2	`AMPD2	1.54723	1.50639		1.10167	1.38258
Q01432-4	Isoform 2 of AMP deaminase 3	`AMPD3	2.2471	1.10847	O	1.90197	-1.02722
P16157-14	Isoform Er13 of Ankyrin-1	`ANK1	4.98303	-1.30818	O	5.45484	-2.00191	O
Q12955	Ankyrin-3	`ANK3	2.15206	-1.31993	O	3.65328	-1.70559	O
Q9P2R3-4	Isoform 4 of Rabankyrin-5	`ANKFY1	5.67922	1.35428	O	0.423227	-0.38926
Q8IZ07	Ankyrin repeat domain-containing protein 13A	`ANKRD13A	0.501435	0.311026		0.21922	0.209796
Q8N8A2-2	Isoform 2 of Serine/threonine-protein phosphatase 6 regulatory ankyrin repeat subunit B	`ANKRD44	0.685446	0.983107		4.64969	2.23025	O
Q9NW15	Anoctamin-10	`ANO10	0.108282	-0.182174		0.675398	-0.778365
Q4KMQ2-2	Isoform 2 of Anoctamin-6	`ANO6	0.16271	0.289434		1.10305	2.00002
P39687	Acidic leucine-rich nuclear phosphoprotein 32 family member A	`ANP32A	4.16224	1.02416	O	4.93141	1.3169	O
Q92688	Acidic leucine-rich nuclear phosphoprotein 32 family member B	`ANP32B	7.39749	2.51293	O	3.38311	1.39396	O
Q9BTT0	Acidic leucine-rich nuclear phosphoprotein 32 family member E	`ANP32E	2.40343	1.27775	O	1.18001	0.967406
P15144	Aminopeptidase N	`ANPEP	7.07476	1.35397	O	0.385235	0.164258
P04083	Annexin A1	`ANXA1	4.99494	-0.60637		2.30025	-0.678762
P50995	Annexin A11	`ANXA11	0.26328	-0.106486		0.155666	0.0627237
P07355	Annexin A2	`ANXA2	10.8033	-1.51494	O	6.10979	-1.77429	O
P12429	Annexin A3	`ANXA3	7.69073	-2.09541	O	8.11811	-1.87838	O
P09525	Annexin A4	`ANXA4	2.33794	-0.583646		0.573644	-0.167038
P08758	Annexin A5	`ANXA5	4.20326	0.517899		1.4839	0.684708
P08133	Annexin A6	`ANXA6	0.675654	0.138291		0.472907	-0.155657
P20073	Annexin A7	`ANXA7	0.709597	-0.120823		0.0546968	0.0395092
Q16853	Membrane primary amine oxidase	`AOC3	3.45535	-1.26501	O	1.61752	-0.773087
Q10567	AP-1 complex subunit beta-1	`AP1B1	1.03083	0.359607		0.160261	0.160409
O43747-2	Isoform 2 of AP-1 complex subunit gamma-1	`AP1G1	0.0617126	-0.0218791		1.56764	0.432173
O75843	AP-1 complex subunit gamma-like 2	`AP1G2	2.85935	1.35987	O	2.51736	1.91947	O
Q9BXS5-2	Isoform 2 of AP-1 complex subunit mu-1	`AP1M1	6.37325	0.837849		1.33671	-0.626692
P61966	AP-1 complex subunit sigma-1A	`AP1S1	3.47497	1.28183	O	1.68431	0.854251
P56377	AP-1 complex subunit sigma-2	`AP1S2	7.31568	0.936553		1.8524	0.817307
O95782	AP-2 complex subunit alpha-1	`AP2A1	1.15992	-0.476989		0.785914	-0.294817
O94973	AP-2 complex subunit alpha-2	`AP2A2	1.59545	0.350256		0.343531	0.151954
P63010-2	Isoform 2 of AP-2 complex subunit beta	`AP2B1	0.244357	0.0594654		5.27985	-0.742423
Q96CW1	AP-2 complex subunit mu	`AP2M1	0.303803	0.111554		5.29493	-0.932283
P53680	AP-2 complex subunit sigma	`AP2S1	1.31696	1.47133		3.96596	0.805738
O00203	AP-3 complex subunit beta-1	`AP3B1	7.51177	1.43889	O	0.36025	-0.155032
O14617-5	Isoform 5 of AP-3 complex subunit delta-1	`AP3D1	2.09147	0.801557		0.59646	0.845337
Q9Y2T2	AP-3 complex subunit mu-1	`AP3M1	2.03462	1.56545	O	0.796002	-1.67201
Q92572	AP-3 complex subunit sigma-1	`AP3S1	0.239464	0.209489		0.841981	0.854108
O14727	Apoptotic protease-activating factor 1	`APAF1	2.59402	2.21334	O	2.91154	-1.23468	O
Q02410	Amyloid beta A4 precursor protein-binding family A member 1	`APBA1	0.315042	-0.117878		2.27023	-0.697561
P02743	Serum amyloid P-component	`APCS	8.74649	-3.12973	O	9.37917	-1.92005	O
P13798	Acylamino-acid-releasing enzyme	`APEH	4.32444	1.58169	O	5.59816	1.63276	O
P27695	DNA-(apurinic or apyrimidinic site) lyase	`APEX1	1.16057	0.612336		2.62456	0.472681
Q9BZZ5	Apoptosis inhibitor 5	`API5	0.974521	1.24213		2.15414	2.30337	O
Q96GX9	Methylthioribulose-1-phosphate dehydratase	`APIP	0.0772167	-0.0328111		0.542594	0.726068
Q9HDC9	Adipocyte plasma membrane-associated protein	`APMAP	1.13151	-0.374109		3.83596	0.363739
P02647	Apolipoprotein A-I	`APOA1	7.5821	-2.84487	O	8.28893	-2.17972	O
P06727	Apolipoprotein A-IV	`APOA4	8.27795	-1.13536	O	9.43417	-2.11743	O
P04114	Apolipoprotein B-100	`APOB	6.40462	-1.74206	O	1.24864	-1.0221
Q8IUX4	DNA dC->dU-editing enzyme APOBEC-3F	`APOBEC3F	2.64802	1.82846	O	1.61533	1.58752
Q9HC16	DNA dC->dU-editing enzyme APOBEC-3G	`APOBEC3G	2.08472	1.2474	O	2.13425	2.77089	O
Q0VD83-4	Isoform 4 of Apolipoprotein B receptor	`APOBR	4.60275	1.42028	O	4.79079	1.44551	O
P02655	Apolipoprotein C-II	`APOC2	0.786864	-0.919717		0.942794	-2.01367
P02656	Apolipoprotein C-III	`APOC3	1.81297	-1.63687		3.20186	-1.7787	O
P05090	Apolipoprotein D	`APOD	1.29347	-0.458759		1.10776	-1.06883
P02649	Apolipoprotein E	`APOE	0.276683	-0.0647004		1.33264	-0.839793
P02749	Beta-2-glycoprotein 1	`APOH	7.53076	-2.25403	O	5.20922	-2.47026	O
O14791-2	Isoform 2 of Apolipoprotein L1	`APOL1	0.166595	-0.217016		2.73052	-1.38407	O
Q9BUR5	MICOS complex subunit MIC26	`APOO	1.48933	-0.561213		0.15019	-0.167925
P05067	Amyloid beta A4 protein	`APP	1.48194	1.13588		3.99606	-1.81888	O
Q9UKG1	DCC-interacting protein 13-alpha	`APPL1	0.0135453	-0.0150961		0.362895	0.359746
Q8NEU8-3	Isoform 3 of DCC-interacting protein 13-beta	`APPL2	0.143694	0.0848698		0.0715795	0.106902
P07741	Adenine phosphoribosyltransferase	`APRT	4.09053	1.34314	O	6.94661	1.00008	O
P29972	Aquaporin-1	`AQP1	2.89432	-1.19775	O	0.163407	-0.143945
P55087	Aquaporin-4	`AQP4	0.144759	0.229552		1.25846	-1.445
O60306	Intron-binding protein aquarius	`AQR	0.617055	1.05835		2.63682	1.50801	O
Q96P48	Arf-GAP with Rho-GAP domain, ANK repeat and PH domain-containing protein 1	`ARAP1	2.09003	0.986136		4.34599	2.09472	O
P48444	Coatomer subunit delta	`ARCN1	5.00845	1.16987	O	3.78537	0.987567
P61204	ADP-ribosylation factor 3	`ARF3	2.38577	0.531056		3.85586	1.0745	O
P18085	ADP-ribosylation factor 4	`ARF4	2.17198	0.82571		5.70039	1.17682	O
P84085	ADP-ribosylation factor 5	`ARF5	0.0397345	0.0508358		0.323337	-0.658466
P62330	ADP-ribosylation factor 6	`ARF6	1.40473	0.292885		2.41171	0.397621
Q8N6H7	ADP-ribosylation factor GTPase-activating protein 2	`ARFGAP2	1.01668	0.570014		0.493656	0.349255
Q9NP61	ADP-ribosylation factor GTPase-activating protein 3	`ARFGAP3	9.32535	2.10015	O	3.63931	1.75079	O
Q9Y6D6	Brefeldin A-inhibited guanine nucleotide-exchange protein 1	`ARFGEF1	1.1377	1.23252		0.797763	1.67547
P05089-2	Isoform 2 of Arginase-1	`ARG1	1.18719	-1.33442		1.00163	0.581346
Q9NWB6	Arginine and glutamate-rich protein 1	`ARGLU1	2.43642	2.47716	O	0.315187	-0.66096
Q07960	Rho GTPase-activating protein 1	`ARHGAP1	5.13786	0.755079		0.251094	0.0818777
Q8N392	Rho GTPase-activating protein 18	`ARHGAP18	0.208809	0.16352		0.187437	0.201791
P42331-4	Isoform 4 of Rho GTPase-activating protein 25	`ARHGAP25	2.2545	0.826258		1.09709	-1.05543
P98171-2	Isoform 2 of Rho GTPase-activating protein 4	`ARHGAP4	0.137539	0.16007		3.18853	2.16003	O
Q92619-2	Isoform 2 of Rho GTPase-activating protein 45	`ARHGAP45	2.62405	1.28323	O	4.64692	1.38051	O
P52565	Rho GDP-dissociation inhibitor 1	`ARHGDIA	5.57214	1.14287	O	2.57056	0.819804
P52566	Rho GDP-dissociation inhibitor 2	`ARHGDIB	7.39514	1.33905	O	0.797921	0.56813
Q92888-3	Isoform 3 of Rho guanine nucleotide exchange factor 1	`ARHGEF1	0.257876	0.177228		2.53229	0.611039
O15013	Rho guanine nucleotide exchange factor 10	`ARHGEF10	1.35852	1.2473		0.108832	-0.276194
O94989	Rho guanine nucleotide exchange factor 15	`ARHGEF15	0.400984	-0.506249		1.23713	-0.666222
Q92974	Rho guanine nucleotide exchange factor 2	`ARHGEF2	6.31373	1.5306	O	2.46282	1.02833	O
Q15052	Rho guanine nucleotide exchange factor 6	`ARHGEF6	1.90811	1.54469		1.24789	-1.14482
Q9Y4X5	E3 ubiquitin-protein ligase ARIH1	`ARIH1	3.94868	0.900987		0.813814	0.583541
P40616	ADP-ribosylation factor-like protein 1	`ARL1	5.95311	2.07053	O	1.26223	1.43151
P36404	ADP-ribosylation factor-like protein 2	`ARL2	3.45468	1.8265	O	1.24769	0.711611
P36405	ADP-ribosylation factor-like protein 3	`ARL3	1.30341	0.862124		3.93816	0.770821
O75915	PRA1 family protein 3	`ARL6IP5	0.339793	0.221599		2.2667	-0.627534
Q96BM9	ADP-ribosylation factor-like protein 8A	`ARL8A	0.586457	-0.299163		1.16972	0.855524
Q9NVJ2	ADP-ribosylation factor-like protein 8B	`ARL8B	0.0910871	-0.183903		0.546107	0.199949
Q8N2F6	Armadillo repeat-containing protein 10	`ARMC10	0.416054	0.484493		1.86521	1.78406
Q8IUR7	Armadillo repeat-containing protein 8	`ARMC8	3.3139	1.8604	O	4.26851	1.16526	O
Q9H993	Protein-glutamate O-methyltransferase	`ARMT1	4.12095	2.16183	O	1.7466	1.58018
Q92747	Actin-related protein 2/3 complex subunit 1A	`ARPC1A	0.51096	0.289296		0.416081	0.283401
O15143	Actin-related protein 2/3 complex subunit 1B	`ARPC1B	5.82309	0.621988		5.60211	1.53372	O
O15144	Actin-related protein 2/3 complex subunit 2	`ARPC2	2.25727	1.3496	O	2.73432	0.911714
O15145	Actin-related protein 2/3 complex subunit 3	`ARPC3	4.31682	0.919875		4.91542	1.35764	O
P59998	Actin-related protein 2/3 complex subunit 4	`ARPC4	7.32961	1.286	O	5.6423	1.41785	O
O15511	Actin-related protein 2/3 complex subunit 5	`ARPC5	6.5016	0.974784		3.21664	0.900516
Q9BPX5	Actin-related protein 2/3 complex subunit 5-like protein	`ARPC5L	4.91647	1.23171	O	2.81631	1.43331	O
Q7Z6K5-2	Isoform C15orf38-AP3S2 of Arpin	`ARPIN	3.29656	1.72466	O	0.622021	0.430552
P49407	Beta-arrestin-1	`ARRB1	1.38976	-0.547506		3.15911	-0.371644
P15289	Arylsulfatase A	`ARSA	4.65486	1.09881	O	3.76897	1.50804	O
Q13510-2	Isoform 2 of Acid ceramidase	`ASAH1	0.33464	-0.172103		4.78112	1.61913	O
Q8N3C0	Activating signal cointegrator 1 complex subunit 3	`ASCC3	0.0196867	0.0270422		1.45648	-1.15704
P04424	Argininosuccinate lyase	`ASL	1.55065	0.517355		3.84995	1.02511	O
O43681	ATPase ASNA1	`ASNA1	1.1726	0.797974		0.092699	0.110553
Q12797	Aspartyl/asparaginyl beta-hydroxylase	`ASPH	2.74466	0.610222		4.58805	-0.888379
Q9BXN1	Asporin	`ASPN	0.569757	0.510135		3.12466	-1.97256	O
Q7L266	Isoaspartyl peptidase/L-asparaginase	`ASRGL1	10.0329	2.88288	O	3.64989	3.30135	O
P00966	Argininosuccinate synthase	`ASS1	0.97546	0.269732		0.766277	-0.269707
Q8NBU5	ATPase family AAA domain-containing protein 1	`ATAD1	1.07282	0.983134		1.43273	-0.777076
Q9NVI7	ATPase family AAA domain-containing protein 3A	`ATAD3A	0.0564355	0.0890691		1.97336	-0.650516
Q9NT62	Ubiquitin-like-conjugating enzyme ATG3	`ATG3	5.05407	2.04589	O	6.2707	3.37529	O
O95352	Ubiquitin-like modifier-activating enzyme ATG7	`ATG7	1.44205	1.35726		0.941003	1.73369
P31939	Bifunctional purine biosynthesis protein PURH	`ATIC	5.044	1.32484	O	1.07725	0.565677
Q6DD88	Atlastin-3	`ATL3	0.222934	-0.0942898		0.556304	0.216326
P98196	Probable phospholipid-transporting ATPase IH	`ATP11A	0.783588	0.775467		0.698583	0.484636
Q9HD20	Manganese-transporting ATPase 13A1	`ATP13A1	1.03056	1.07842		2.90757	1.60788	O
P05023	Sodium/potassium-transporting ATPase subunit alpha-1	`ATP1A1	0.557482	0.180088		0.157495	0.0752899
P05026	Sodium/potassium-transporting ATPase subunit beta-1	`ATP1B1	2.42666	-0.412511		5.53034	-0.882273
P54709	Sodium/potassium-transporting ATPase subunit beta-3	`ATP1B3	0.162944	0.126547		0.551066	-0.219187
P16615	Sarcoplasmic/endoplasmic reticulum calcium ATPase 2	`ATP2A2	4.44447	0.947934		1.24695	0.331233
Q93084-5	Isoform SERCA3E of Sarcoplasmic/endoplasmic reticulum calcium ATPase 3	`ATP2A3	0.0649621	-0.175474		2.69715	-4.47821	O
P23634	Plasma membrane calcium-transporting ATPase 4	`ATP2B4	1.03733	0.347859		2.71245	-0.732435
P25705	ATP synthase subunit alpha, mitochondrial	`ATP5A1	0.762718	0.0927432		0.779867	0.174963
P06576	ATP synthase subunit beta, mitochondrial	`ATP5B	0.18381	0.0503067		0.17273	0.08162
P36542	ATP synthase subunit gamma, mitochondrial	`ATP5C1	0.575789	-0.198727		0.206277	0.074118
P30049	ATP synthase subunit delta, mitochondrial	`ATP5D	0.437514	-0.768514		1.63385	0.388329
P24539	ATP synthase F(0) complex subunit B1, mitochondrial	`ATP5F1	0.834918	-0.477689		1.33583	-0.874836
O75947	ATP synthase subunit d, mitochondrial	`ATP5H	4.29862	-0.672429		3.14765	-1.36336	O
P56385	ATP synthase subunit e, mitochondrial	`ATP5I	2.57326	0.576657		0.0848958	0.0547379
P18859-2	Isoform 2 of ATP synthase-coupling factor 6, mitochondrial	`ATP5J	0.130394	-0.176958		0.511269	0.212244
P56134	ATP synthase subunit f, mitochondrial	`ATP5J2	0.510741	0.338137		0.0868149	0.0288435
O75964	ATP synthase subunit g, mitochondrial	`ATP5L	0.313158	0.0862356		0.659373	0.273371
P48047	ATP synthase subunit O, mitochondrial	`ATP5O	1.88736	0.41543		1.33828	-0.283846
Q15904	V-type proton ATPase subunit S1	`ATP6AP1	5.93969	0.819619		5.00709	1.33141	O
O75787	Renin receptor	`ATP6AP2	1.05455	1.96545		3.37933	1.1752	O
Q93050-3	Isoform 3 of V-type proton ATPase 116 kDa subunit a isoform 1	`ATP6V0A1	0.259747	0.297697		0.0329473	-0.0374626
P27449	V-type proton ATPase 16 kDa proteolipid subunit	`ATP6V0C	1.98331	0.657488		2.05224	1.62395	O
P61421	V-type proton ATPase subunit d 1	`ATP6V0D1	0.507843	-0.0937928		0.357767	0.171632
P38606	V-type proton ATPase catalytic subunit A	`ATP6V1A	8.69127	1.55124	O	3.45579	1.02123	O
P21281	V-type proton ATPase subunit B, brain isoform	`ATP6V1B2	7.14937	1.4344	O	7.45349	1.4127	O
P21283	V-type proton ATPase subunit C 1	`ATP6V1C1	0.832989	-0.710261		0.215969	0.391382
Q9Y5K8	V-type proton ATPase subunit D	`ATP6V1D	2.99388	1.72484	O	1.90793	2.29451
P36543	V-type proton ATPase subunit E 1	`ATP6V1E1	1.10097	0.460185		0.302906	0.545855
Q16864-2	Isoform 2 of V-type proton ATPase subunit F	`ATP6V1F	4.54549	1.12142	O	3.54766	1.40847	O
O75348	V-type proton ATPase subunit G 1	`ATP6V1G1	4.82977	1.36487	O	0.923608	0.812836
Q9UI12	V-type proton ATPase subunit H	`ATP6V1H	7.06246	1.45607	O	1.58168	1.15123
Q8N5M1	ATP synthase mitochondrial F1 complex assembly factor 2	`ATPAF2	4.33921	1.71211	O	2.87631	1.74059	O
Q8WXE1	ATR-interacting protein	`ATRIP	2.69742	1.6519	O	0.778497	0.685924
Q9UBB4	Ataxin-10	`ATXN10	1.74275	1.48533		1.02271	-0.940693
Q8WWM7-3	Isoform 3 of Ataxin-2-like protein	`ATXN2L	1.4881	1.59734		6.7595	3.46652	O
Q13825	Methylglutaconyl-CoA hydratase, mitochondrial	`AUH	1.38067	1.21841		0.19132	-0.401986
P25311	Zinc-alpha-2-glycoprotein	`AZGP1	0.205575	-0.200987		0.285793	-0.288967
P20160	Azurocidin	`AZU1	0.0837036	0.159654		1.28822	1.28877
P15291	Beta-1,4-galactosyltransferase 1	`B4GALT1	4.2605	1.69612	O	3.96849	2.71094	O
O95816	BAG family molecular chaperone regulator 2	`BAG2	3.51413	1.06879	O	1.28532	0.716038
P46379-3	Isoform 3 of Large proline-rich protein BAG6	`BAG6	3.4819	0.604658		3.90059	1.24052	O
Q9UQB8	Brain-specific angiogenesis inhibitor 1-associated protein 2	`BAIAP2	1.22367	1.13231		1.01182	1.70997
O75531	Barrier-to-autointegration factor	`BANF1	1.373	0.357482		6.13171	1.03999	O
Q8IXM2-3	Isoform 3 of Chromatin complexes subunit BAP18	`BAP18	0.841681	-0.711604		1.18728	0.777838
Q07812-2	Isoform Beta of Apoptosis regulator BAX	`BAX	0.0468028	0.0263721		2.67535	2.01473	O
Q9UIG0	Tyrosine-protein kinase BAZ1B	`BAZ1B	0.131143	0.262822		0.173	0.288924
P50895	Basal cell adhesion molecule	`BCAM	12.8738	-2.22215	O	5.78749	-1.5239	O
O75934	Pre-mRNA-splicing factor SPF27	`BCAS2	1.23541	1.20469		0.957235	1.40524
O15382	Branched-chain-amino-acid aminotransferase, mitochondrial	`BCAT2	0.326464	0.0986476		3.33694	0.718431
P12694	2-oxoisovalerate dehydrogenase subunit alpha, mitochondrial	`BCKDHA	0.979644	1.3027		1.34179	-1.4682
P21953	2-oxoisovalerate dehydrogenase subunit beta, mitochondrial	`BCKDHB	5.69784	2.09776	O	2.07207	0.511046
O14874	[3-methyl-2-oxobutanoate dehydrogenase [lipoamide]] kinase, mitochondrial	`BCKDK	3.94564	1.77034	O	0.817548	0.683071
Q07817	Bcl-2-like protein 1	`BCL2L1	0.428078	0.476907		0.612457	0.302184
Q9NYF8	Bcl-2-associated transcription factor 1	`BCLAF1	0.995765	0.734871		3.28071	-1.95502	O
Q9BUT1	3-hydroxybutyrate dehydrogenase type 2	`BDH2	0.609205	0.210602		0.590847	0.265689
P21810	Biglycan	`BGN	7.84235	-1.30402	O	8.8879	-1.48834	O
P55957-2	Isoform 2 of BH3-interacting domain death agonist	`BID	6.77587	1.76066	O	0.00753399	-0.0139439
Q6QNY0	Biogenesis of lysosome-related organelles complex 1 subunit 3	`BLOC1S3	0.462275	0.699962		0.0330692	-0.0644512
P53004	Biliverdin reductase A	`BLVRA	6.87983	1.45061	O	0.180846	0.192515
P30043	Flavin reductase (NADPH)	`BLVRB	0.899078	0.289258		1.83885	0.579347
Q9H3K6	BolA-like protein 2	`BOLA2	1.33741	0.679268		2.66481	0.897095
P07738	Bisphosphoglycerate mutase	`BPGM	1.31119	-1.78588		1.05184	1.11232
Q9NP55	BPI fold-containing family A member 1	`BPIFA1	2.28813	3.10118	O	1.73045	-1.97193
Q8TDL5	BPI fold-containing family B member 1	`BPIFB1	7.84568	4.11912	O	1.58428	0.962493
O95861-2	Isoform 2 of 3'(2'),5'-bisphosphate nucleotidase 1	`BPNT1	0.442683	-0.202266		1.62362	0.618877
P46736	Lys-63-specific deubiquitinase BRCC36	`BRCC3	0.828221	-0.810176		0.257842	0.37755
Q8WUW1-2	Isoform 2 of Protein BRICK1	`BRK1	3.88852	0.756098		2.3908	0.973289
Q5VW32	BRO1 domain-containing protein BROX	`BROX	1.27767	-0.915691		0.982049	-0.487994
P35613	Basigin	`BSG	0.731557	0.974905		0.846458	1.21308
Q10588	ADP-ribosyl cyclase/cyclic ADP-ribose hydrolase 2	`BST1	4.19775	0.989323		1.77405	0.62846
P43251-2	Isoform 2 of Biotinidase	`BTD	1.69469	1.25742		0.495123	-0.495661
O00478	Butyrophilin subfamily 3 member A3	`BTN3A3	0.845054	-0.475043		0.136709	0.0967855
O43684	Mitotic checkpoint protein BUB3	`BUB3	8.61761	1.04816	O	2.93054	0.798555
P41223-2	Isoform 2 of Protein BUD31 homolog	`BUD31	4.79523	2.49668	O	6.48846	3.57115	O
Q7L1Q6-3	Isoform 3 of Basic leucine zipper and W2 domain-containing protein 1	`BZW1	6.91928	2.0815	O	0.0515621	-0.0439675
Q9Y6E2	Basic leucine zipper and W2 domain-containing protein 2	`BZW2	4.69328	2.0402	O	0.127434	-0.0970748
Q9H0W9	Ester hydrolase C11orf54	`C11orf54	0.955054	0.947042		0.969351	-0.6852
Q9HB07	UPF0160 protein MYG1, mitochondrial	`C12orf10	3.72598	0.89269		1.89608	1.45789
Q9UKR5	Probable ergosterol biosynthetic protein 28	`C14orf1	0.625474	-0.831968		0.262786	-0.291661
Q7Z3D6-2	Isoform 2 of UPF0317 protein C14orf159, mitochondrial	`C14orf159	0.471156	0.406814		0.507776	0.278108
Q9Y224	UPF0568 protein C14orf166	`C14orf166	8.983	1.61167	O	1.92198	0.366621
Q7Z3J2	UPF0505 protein C16orf62	`C16orf62	0.264677	-0.243462		0.707233	-1.04181
Q9NWV4	UPF0587 protein C1orf123	`C1orf123	1.20578	0.757344		1.4528	1.36179
P02746	Complement C1q subcomponent subunit B	`C1QB	1.34746	-0.372067		0.434862	-0.333312
Q07021	Complement component 1 Q subcomponent-binding protein, mitochondrial	`C1QBP	3.47896	0.7446		5.92719	1.14959	O
P02747	Complement C1q subcomponent subunit C	`C1QC	2.93983	0.724979		1.5342	-1.24622
P00736	Complement C1r subcomponent	`C1R	1.11457	0.698675		0.484806	-0.448742
P09871	Complement C1s subcomponent	`C1S	0.865888	-0.628408		2.89506	-1.14648	O
P06681	Complement C2	`C2	0.764628	0.844704		0.13799	0.280576
Q9GZN8-2	Isoform 2 of UPF0687 protein C20orf27	`C20orf27	3.50026	0.970652		0.368509	0.268319
P30042	ES1 protein homolog, mitochondrial	`C21orf33	2.84149	-0.950354		0.803995	0.477453
Q08AI8	Uncharacterized protein C2orf54	`C2orf54	0.491592	-0.477351		1.48754	-0.641749
P01024	Complement C3	`C3	9.04359	-1.65277	O	6.78227	-1.8374	O
P0C0L5	Complement C4-B	`C4B	5.09858	-1.14655	O	0.696331	-0.646163
P04003	C4b-binding protein alpha chain	`C4BPA	1.20405	-0.641021		4.44108	-1.7335	O
P01031	Complement C5	`C5	2.89197	-1.3777	O	1.02707	-0.728518
P21730	C5a anaphylatoxin chemotactic receptor 1	`C5AR1	0.713873	0.848177		0.210317	-0.300687
P13671	Complement component C6	`C6	1.27455	1.71669		0.344657	0.355283
P10643	Complement component C7	`C7	0.486356	-0.274703		0.701308	-0.611019
P07357	Complement component C8 alpha chain	`C8A	0.537508	-0.372872		6.55166	-1.40172	O
P07358	Complement component C8 beta chain	`C8B	1.64823	1.64498		4.68882	-1.48892	O
P07360	Complement component C8 gamma chain	`C8G	2.27026	-1.37973	O	0.927828	-0.84088
Q6P1X6	UPF0598 protein C8orf82	`C8orf82	0.105094	0.0906937		0.68849	-0.641602
P02748	Complement component C9	`C9	0.443449	-0.450178		2.13452	-1.95958	O
Q9BUH6	Protein PAXX	`C9orf142	0.0189596	0.0379639		0.134345	0.147634
Q5T6V5	UPF0553 protein C9orf64	`C9orf64	0.492989	0.620796		0.301728	-0.6254
P00915	Carbonic anhydrase 1	`CA1	0.378492	-0.194718		2.53312	-0.854562
P00918	Carbonic anhydrase 2	`CA2	4.6602	-1.28592	O	4.58538	-0.49464
P07451	Carbonic anhydrase 3	`CA3	5.87935	1.65471	O	1.35506	1.10913
P22748	Carbonic anhydrase 4	`CA4	6.34055	-3.05701	O	3.34018	-1.39103	O
Q9Y376	Calcium-binding protein 39	`CAB39	3.01842	2.64125	O	2.78041	0.91768
P54289	Voltage-dependent calcium channel subunit alpha-2/delta-1	`CACNA2D1	4.17545	-0.88371		0.290755	0.575621
Q9NY47-5	Isoform 5 of Voltage-dependent calcium channel subunit alpha-2/delta-2	`CACNA2D2	4.21773	-1.49646	O	3.03679	-1.24108	O
Q9HB71	Calcyclin-binding protein	`CACYBP	8.01486	1.11501	O	0.824798	-0.569906
P27708	CAD protein	`CAD	5.80405	1.41626	O	2.12343	1.80869	O
Q9BY67-3	Isoform 3 of Cell adhesion molecule 1	`CADM1	1.13235	-0.412929		0.6298	-0.901422
Q05682	Caldesmon	`CALD1	4.9134	0.948532		0.14693	-0.0629468
P0DP23	Calmodulin-1	`CALM1	6.87	0.668119		4.98238	0.66355
P27797	Calreticulin	`CALR	0.695474	0.162085		0.0676291	0.0247278
O43852-3	Isoform 3 of Calumenin	`CALU	2.68867	1.64197	O	3.27347	1.98569	O
Q13557-11	Isoform Delta 11 of Calcium/calmodulin-dependent protein kinase type II subunit delta	`CAMK2D	0.972724	0.548469		0.201027	-0.131096
Q13555-6	Isoform 6 of Calcium/calmodulin-dependent protein kinase type II subunit gamma	`CAMK2G	0.0855472	0.0818603		0.442024	-0.412153
P49913	Cathelicidin antimicrobial peptide	`CAMP	0.680516	-1.07307		0.487122	0.94715
Q86VP6	Cullin-associated NEDD8-dissociated protein 1	`CAND1	5.58125	0.981433		0.61171	-0.128293
P27824-2	Isoform 2 of Calnexin	`CANX	2.73984	0.322323		1.00792	-0.472273
Q01518	Adenylyl cyclase-associated protein 1	`CAP1	1.08056	0.36766		0.0296453	-0.0169376
P40121	Macrophage-capping protein	`CAPG	3.4495	0.92381		4.93457	1.78957	O
P07384	Calpain-1 catalytic subunit	`CAPN1	2.96851	0.515249		2.65466	0.498962
P17655	Calpain-2 catalytic subunit	`CAPN2	0.586116	-0.232462		0.563847	0.219123
P04632	Calpain small subunit 1	`CAPNS1	2.75165	-0.451087		2.0338	0.770293
Q14444	Caprin-1	`CAPRIN1	4.34488	1.97001	O	4.92113	2.16281	O
Q13938	Calcyphosin	`CAPS	7.51025	2.80795	O	0.401215	-0.309124
P52907	F-actin-capping protein subunit alpha-1	`CAPZA1	9.23298	1.08036	O	1.86144	0.710264
P47755	F-actin-capping protein subunit alpha-2	`CAPZA2	7.66827	0.865183		2.50646	0.652766
P47756-2	Isoform 2 of F-actin-capping protein subunit beta	`CAPZB	4.6034	0.673099		1.5464	0.514419
Q96LW7	Caspase recruitment domain-containing protein 19	`CARD19	3.09368	0.718531		0.432158	0.23539
Q9Y2V2	Calcium-regulated heat-stable protein 1	`CARHSP1	1.53464	1.0389		2.91201	1.63582	O
Q86X55	Histone-arginine methyltransferase CARM1	`CARM1	1.25335	0.522484		2.3525	1.23916	O
P49589-3	Isoform 3 of Cysteine--tRNA ligase, cytoplasmic	`CARS	2.04144	0.871622		0.978922	0.472573
Q9HA77	Probable cysteine--tRNA ligase, mitochondrial	`CARS2	4.41822	1.41183	O	2.62768	1.92361	O
O14936	Peripheral plasma membrane protein CASK	`CASK	2.37271	1.5815	O	0.220728	-0.263238
P29466	Caspase-1	`CASP1	4.58886	1.01361	O	1.51421	0.769774
P20810-6	Isoform 6 of Calpastatin	`CAST	0.0771724	-0.0475962		0.602655	0.234654
P04040	Catalase	`CAT	8.59785	-1.10953	O	0.139192	-0.082547
Q03135	Caveolin-1	`CAV1	11.8676	-1.38521	O	2.16302	-0.449619
P51636	Caveolin-2	`CAV2	3.60349	-2.81276	O	6.28111	-2.8472	O
Q13951-2	Isoform 2 of Core-binding factor subunit beta	`CBFB	7.65193	1.68416	O	3.01972	1.41092	O
P16152	Carbonyl reductase [NADPH] 1	`CBR1	4.64134	0.89664		4.14507	0.768374
Q13185	Chromobox protein homolog 3	`CBX3	7.90534	1.02132	O	3.50943	0.659014
Q8IX12	Cell division cycle and apoptosis regulator protein 1	`CCAR1	1.62641	1.78297		0.325044	0.550246
Q8N163	Cell cycle and apoptosis regulator protein 2	`CCAR2	7.56666	1.30825	O	4.07531	1.05688	O
Q96CT7	Coiled-coil domain-containing protein 124	`CCDC124	5.97481	2.85344	O	0.957455	0.988799
O60826	Coiled-coil domain-containing protein 22	`CCDC22	0.337133	0.420355		0.0326728	-0.0543061
Q96A33	Coiled-coil domain-containing protein 47	`CCDC47	4.88587	1.51512	O	3.37272	1.20471	O
Q16204	Coiled-coil domain-containing protein 6	`CCDC6	0.689944	0.646651		0.685798	0.922814
Q9Y3X0	Coiled-coil domain-containing protein 9	`CCDC9	2.03121	1.3157	O	0.845286	0.2964
Q8ND76	Cyclin-Y	`CCNY	2.51936	1.91064	O	1.27934	0.939767
O14618	Copper chaperone for superoxide dismutase	`CCS	7.18874	1.94952	O	0.685109	-0.946816
P78371	T-complex protein 1 subunit beta	`CCT2	6.07541	0.914165		0.547399	0.295037
P49368	T-complex protein 1 subunit gamma	`CCT3	3.18902	0.662226		2.50087	0.918528
P50991	T-complex protein 1 subunit delta	`CCT4	2.38786	0.501019		0.0388229	0.0224891
P48643	T-complex protein 1 subunit epsilon	`CCT5	2.43425	0.433316		0.24192	-0.157395
P40227	T-complex protein 1 subunit zeta	`CCT6A	6.71816	0.637007		1.82655	-0.42342
Q99832	T-complex protein 1 subunit eta	`CCT7	1.10198	0.243128		0.133411	0.0726332
P50990	T-complex protein 1 subunit theta	`CCT8	3.11718	0.500604		0.352804	0.165774
Q6YHK3	CD109 antigen	`CD109	0.592285	0.228808		1.03322	-0.384368
P08571	Monocyte differentiation antigen CD14	`CD14	0.673379	0.281296		1.65683	-0.937007
Q86VB7	Scavenger receptor cysteine-rich type 1 protein M130	`CD163	7.90565	2.38144	O	5.92172	1.59426	O
Q8N6Q3	CD177 antigen	`CD177	0.590491	0.854848		0.67681	-1.25796
Q9Y5K6	CD2-associated protein	`CD2AP	0.326078	-0.155893		0.32093	-0.35272
P28906	Hematopoietic progenitor cell antigen CD34	`CD34	2.21955	-0.746736		1.05208	-1.15205
P16671	Platelet glycoprotein 4	`CD36	1.84532	-1.39488		1.4399	-0.959403
P28907	ADP-ribosyl cyclase/cyclic ADP-ribose hydrolase 1	`CD38	6.72019	2.01106	O	1.38364	0.9484
P16070	CD44 antigen	`CD44	11.9272	1.80799	O	7.17234	2.24698	O
Q08722	Leukocyte surface antigen CD47	`CD47	0.262778	0.170915		0.282831	-0.184696
P08174-2	Isoform 1 of Complement decay-accelerating factor	`CD55	6.11292	-2.06344	O	0.022387	-0.018697
P19256	Lymphocyte function-associated antigen 3	`CD58	0.0540912	-0.12035		2.11662	-1.6805	O
P13987	CD59 glycoprotein	`CD59	1.41572	-1.56984		0.048468	0.0413804
O43866	CD5 antigen-like	`CD5L	0.00418895	-0.00538317		0.771861	0.716856
P08962	CD63 antigen	`CD63	0.472847	0.503724		0.147236	0.0656087
P34810	Macrosialin	`CD68	3.75439	1.30356	O	6.14245	1.41155	O
P04233-2	Isoform 2 of HLA class II histocompatibility antigen gamma chain	`CD74	0.127151	-0.0385275		0.0595337	0.0425608
P60033	CD81 antigen	`CD81	2.5197	-2.46176	O	2.41544	-1.37679	O
P27701	CD82 antigen	`CD82	5.78403	-1.5989	O	6.35091	-2.78655	O
Q9UIB8	SLAM family member 5	`CD84	3.74449	1.5057	O	0.987244	0.927848
P21926	CD9 antigen	`CD9	3.52767	-2.62796	O	0.668736	1.61022
Q9NPY3	Complement component C1q receptor	`CD93	2.25394	-1.94706	O	1.20991	-0.87201
P48960	CD97 antigen	`CD97	0.67038	-0.314297		0.436584	0.434072
Q16543	Hsp90 co-chaperone Cdc37	`CDC37	1.53332	0.538789		2.37395	0.975833
P60953	Cell division control protein 42 homolog	`CDC42	1.0807	1.56065		1.2179	2.92543
Q9Y5S2	Serine/threonine-protein kinase MRCK beta	`CDC42BPB	1.09255	0.917613		0.077421	-0.123024
Q99459	Cell division cycle 5-like protein	`CDC5L	0.421183	0.419188		0.325712	-0.389371
P12830	Cadherin-1	`CDH1	0.467957	0.294774		0.301938	0.287454
P55290-4	Isoform 4 of Cadherin-13	`CDH13	3.56345	-1.42762	O	6.24243	-2.02541	O
P33151	Cadherin-5	`CDH5	1.31273	-1.61705		2.85065	-1.38211	O
O14735	CDP-diacylglycerol--inositol 3-phosphatidyltransferase	`CDIPT	0.188995	0.151866		0.908863	0.160206
Q96JB5	CDK5 regulatory subunit-associated protein 3	`CDK5RAP3	1.2271	0.509805		2.13528	0.209249
P46527	Cyclin-dependent kinase inhibitor 1B	`CDKN1B	0.422105	1.16395		2.1432	2.67389	O
Q9UKY7	Protein CDV3 homolog	`CDV3	7.272	3.24092	O	5.99765	3.25606	O
P40199	Carcinoembryonic antigen-related cell adhesion molecule 6	`CEACAM6	5.00706	1.09452	O	2.87061	2.43472	O
Q15744	CCAAT/enhancer-binding protein epsilon	`CEBPE	1.70223	-1.32618		0.285145	-0.138526
Q92879-4	Isoform 4 of CUGBP Elav-like family member 1	`CELF1	3.59711	1.1907	O	2.73233	0.593472
O95319-3	Isoform 3 of CUGBP Elav-like family member 2	`CELF2	0.354275	0.256707		7.67199	1.89408	O
P23141-2	Isoform 2 of Liver carboxylesterase 1	`CES1	1.33457	-0.306924		2.91664	-0.747133
Q9Y6A4	Cilia- and flagella-associated protein 20	`CFAP20	0.737941	0.346201		0.161874	-0.221369
P00751	Complement factor B	`CFB	8.56698	-1.11202	O	3.35651	-1.19216	O
P00746	Complement factor D	`CFD	1.67523	0.543533		0.0336492	0.0312411
P08603	Complement factor H	`CFH	3.16281	-1.36595	O	4.3753	-1.52971	O
Q03591	Complement factor H-related protein 1	`CFHR1	3.37975	-1.35964	O	3.45596	-0.820625
P05156	Complement factor I	`CFI	0.773737	-0.338052		2.35051	-0.686737
P23528	Cofilin-1	`CFL1	5.10034	0.678637		2.13629	0.63428
Q9UFW8	CGG triplet repeat-binding protein 1	`CGGBP1	6.09966	2.52833	O	0.386831	-0.296297
Q9P2M7	Cingulin	`CGN	0.964452	-1.14488		0.661912	-0.573096
Q9Y6H1	Coiled-coil-helix-coiled-coil-helix domain-containing protein 2	`CHCHD2	0.983274	0.618622		3.79019	1.07884	O
Q9NX63	MICOS complex subunit MIC19	`CHCHD3	1.62652	-0.432711		0.339305	-0.144764
Q14839-2	Isoform 2 of Chromodomain-helicase-DNA-binding protein 4	`CHD4	1.3941	0.719661		0.648801	0.425545
Q8IWX8	Calcium homeostasis endoplasmic reticulum protein	`CHERP	4.68131	1.25364	O	0.454251	0.685339
P36222	Chitinase-3-like protein 1	`CHI3L1	0.635699	0.47882		0.00131926	0.00133355
Q9BWS9-2	Isoform 2 of Chitinase domain-containing protein 1	`CHID1	1.07682	0.643014		1.60556	-1.04449
O43633	Charged multivesicular body protein 2a	`CHMP2A	1.74671	0.909816		1.06987	1.03353
Q96FZ7	Charged multivesicular body protein 6	`CHMP6	1.56744	0.409525		1.29703	-0.635521
Q9UHD1	Cysteine and histidine-rich domain-containing protein 1	`CHORDC1	3.19345	1.5394	O	0.152733	0.152754
Q99653	Calcineurin B homologous protein 1	`CHP1	7.83916	2.26197	O	0.821146	1.21718
Q99828-2	Isoform 2 of Calcium and integrin-binding protein 1	`CIB1	0.340266	-0.197333		0.0497092	0.069645
Q14011-2	Isoform 2 of Cold-inducible RNA-binding protein	`CIRBP	10.4503	2.47821	O	6.00233	2.17494	O
Q9NZ45	CDGSH iron-sulfur domain-containing protein 1	`CISD1	3.11005	1.08615	O	0.874021	-0.508228
Q8N5K1	CDGSH iron-sulfur domain-containing protein 2	`CISD2	2.36748	1.36801	O	2.45818	1.20878	O
Q07065	Cytoskeleton-associated protein 4	`CKAP4	0.836934	0.294623		1.15944	-0.223056
P12277	Creatine kinase B-type	`CKB	0.208201	0.121863		0.69703	0.263608
P12532	Creatine kinase U-type, mitochondrial	`CKMT1A	0.113298	-0.192856		0.402754	1.41735
Q05315	Galectin-10	`CLC	0.00971295	-0.0256601		3.13439	1.23355	O
Q86T13	C-type lectin domain family 14 member A	`CLEC14A	1.27154	-0.70003		1.06952	-0.749475
P05452	Tetranectin	`CLEC3B	4.63172	-2.18463	O	5.09351	-1.89832	O
O00299	Chloride intracellular channel protein 1	`CLIC1	3.2865	1.02385	O	4.17174	0.721191
O15247	Chloride intracellular channel protein 2	`CLIC2	0.388345	-0.262724		2.81799	-0.57146
O95833	Chloride intracellular channel protein 3	`CLIC3	3.45496	-1.93895	O	1.6606	-1.0653
Q9Y696	Chloride intracellular channel protein 4	`CLIC4	0.859365	0.341447		0.305211	0.244311
Q9NZA1	Chloride intracellular channel protein 5	`CLIC5	7.75179	-1.55295	O	4.06157	-1.64562	O
Q96NY7	Chloride intracellular channel protein 6	`CLIC6	3.57958	2.56409	O	0.23267	0.460196
Q14677-3	Isoform 3 of Clathrin interactor 1	`CLINT1	0.00273952	-0.00467544		0.0846914	0.123876
Q16740	ATP-dependent Clp protease proteolytic subunit, mitochondrial	`CLPP	1.1679	0.251212		1.44571	0.622357
P09496-2	Isoform Non-brain of Clathrin light chain A	`CLTA	1.20611	0.39766		1.90664	0.460223
P09497	Clathrin light chain B	`CLTB	0.460808	-0.628158		0.374534	0.290078
Q00610	Clathrin heavy chain 1	`CLTC	0.015892	0.00298516		0.28417	-0.0616995
P10909-2	Isoform 2 of Clusterin	`CLU	5.55676	-1.02937	O	0.318579	-0.189365
O75153	Clustered mitochondria protein homolog	`CLUH	5.7128	2.07193	O	5.09485	2.12001	O
P23946	Chymase	`CMA1	1.10026	-0.977425		1.51541	0.403877
Q8NFW8	N-acylneuraminate cytidylyltransferase	`CMAS	1.22078	0.657721		2.45722	0.910539
Q96DG6	Carboxymethylenebutenolidase homolog	`CMBL	1.37147	0.856169		0.230565	-0.325883
P30085	UMP-CMP kinase	`CMPK1	5.08253	1.65679	O	4.57243	1.41174	O
Q5EBM0	UMP-CMP kinase 2, mitochondrial	`CMPK2	0.997069	0.559052		0.22711	-0.387041
Q9NX76	CKLF-like MARVEL transmembrane domain-containing protein 6	`CMTM6	0.0350404	0.0528182		3.01568	1.69061	O
Q96KP4	Cytosolic non-specific dipeptidase	`CNDP2	4.41781	1.27407	O	3.20511	0.932186
P51911	Calponin-1	`CNN1	7.06911	1.17774	O	0.648822	0.353957
Q99439	Calponin-2	`CNN2	0.0788788	0.0871679		0.517266	0.311276
Q15417	Calponin-3	`CNN3	5.43466	2.56219	O	4.11379	2.26472	O
A5YKK6	CCR4-NOT transcription complex subunit 1	`CNOT1	4.05733	0.906717		1.01682	0.440327
O75175	CCR4-NOT transcription complex subunit 3	`CNOT3	1.22807	1.21173		1.37774	-2.17072
Q92600	CCR4-NOT transcription complex subunit 9	`CNOT9	2.95484	1.7761	O	1.08948	0.822377
P09543	2',3'-cyclic-nucleotide 3'-phosphodiesterase	`CNP	0.412512	0.166418		0.493003	0.34344
Q9Y2B0	Protein canopy homolog 2	`CNPY2	2.63733	0.598624		2.25584	0.647945
Q8N129	Protein canopy homolog 4	`CNPY4	0.280821	0.218903		0.551515	0.316608
Q96F85	CB1 cannabinoid receptor-interacting protein 1	`CNRIP1	5.11194	1.18234	O	1.23047	0.816173
Q9Y2R0	Cytochrome c oxidase assembly factor 3 homolog, mitochondrial	`COA3	0.379362	0.249306		1.35832	0.251103
Q13057-2	Isoform 2 of Bifunctional coenzyme A synthase	`COASY	2.00187	0.647216		1.1442	0.31199
Q8WTW3	Conserved oligomeric Golgi complex subunit 1	`COG1	0.45973	-0.451664		0.636832	0.659478
Q99715	Collagen alpha-1(XII) chain	`COL12A1	2.40948	-1.17575	O	4.21848	-1.38663	O
Q05707	Collagen alpha-1(XIV) chain	`COL14A1	3.08489	0.861086		3.66366	-1.04366	O
P39059	Collagen alpha-1(XV) chain	`COL15A1	6.79088	1.70429	O	0.729459	0.163359
P39060	Collagen alpha-1(XVIII) chain	`COL18A1	2.42714	0.256396		0.804628	0.130755
P02452	Collagen alpha-1(I) chain	`COL1A1	11.9815	2.34093	O	0.332446	-0.29636
P08123	Collagen alpha-2(I) chain	`COL1A2	0.321202	-0.185254		0.985937	-0.771459
Q96P44	Collagen alpha-1(XXI) chain	`COL21A1	1.66636	-1.74563		0.0786724	-0.189557
P02462	Collagen alpha-1(IV) chain	`COL4A1	0.527219	-0.31129		7.18279	2.42417	O
P08572	Collagen alpha-2(IV) chain	`COL4A2	5.17911	-0.819713		1.10313	-0.538813
Q01955	Collagen alpha-3(IV) chain	`COL4A3	5.54762	-1.23238	O	0.421621	-0.313178
Q9Y5P4-3	Isoform 3 of Collagen type IV alpha-3-binding protein	`COL4A3BP	3.48085	2.98047	O	1.30638	2.06912
P53420	Collagen alpha-4(IV) chain	`COL4A4	4.23891	-1.75387	O	0.369162	0.317268
Q14031	Collagen alpha-6(IV) chain	`COL4A6	0.194952	0.115682		1.15866	-0.88536
P12109	Collagen alpha-1(VI) chain	`COL6A1	1.36096	-0.375781		0.00920735	-0.00228172
P12110-2	Isoform 2C2A of Collagen alpha-2(VI) chain	`COL6A2	0.5136	0.753671		2.40111	-2.76058	O
P12110	Collagen alpha-2(VI) chain	`COL6A2	1.79948	-0.386487		0.0388793	-0.0178791
P12111	Collagen alpha-3(VI) chain	`COL6A3	1.56236	-0.268034		1.97789	-0.354457
A8TX70	Collagen alpha-5(VI) chain	`COL6A5	2.65105	-0.685615		3.45428	-0.693167
A6NMZ7	Collagen alpha-6(VI) chain	`COL6A6	1.23984	-1.16774		4.08156	-1.25362	O
P27658	Collagen alpha-1(VIII) chain	`COL8A1	0.220362	0.281801		0.0106702	0.011686
Q8NBJ5	Procollagen galactosyltransferase 1	`COLGALT1	0.883135	0.735974		0.0143501	0.0197398
Q86X83	COMM domain-containing protein 2	`COMMD2	4.23409	1.20131	O	2.92195	1.73607	O
Q9UBI1	COMM domain-containing protein 3	`COMMD3	4.03935	1.01748	O	3.97656	0.799076
Q9H0A8	COMM domain-containing protein 4	`COMMD4	2.61945	1.05913	O	4.57021	2.87893	O
Q9GZQ3	COMM domain-containing protein 5	`COMMD5	5.76161	2.71178	O	3.69734	1.22179	O
Q9P000	COMM domain-containing protein 9	`COMMD9	6.6715	0.990084		0.100248	0.0944333
P21964	Catechol O-methyltransferase	`COMT	0.173075	0.0560374		1.55887	0.848606
Q86VU5	Catechol O-methyltransferase domain-containing protein 1	`COMTD1	0.209092	-0.240633		4.92487	2.32121	O
P53621-2	Isoform 2 of Coatomer subunit alpha	`COPA	1.02781	0.301934		1.19359	0.535322
P53618	Coatomer subunit beta	`COPB1	5.07956	0.572118		0.14575	-0.102879
P35606	Coatomer subunit beta'	`COPB2	4.63813	0.772841		1.25187	0.514303
O14579	Coatomer subunit epsilon	`COPE	4.31429	1.01955	O	4.14786	1.64432	O
Q9Y678	Coatomer subunit gamma-1	`COPG1	2.33985	0.555976		1.24129	0.561172
Q9UBF2	Coatomer subunit gamma-2	`COPG2	0.0788737	0.0619526		2.81456	1.24608	O
P61201-2	Isoform 2 of COP9 signalosome complex subunit 2	`COPS2	0.603456	0.459218		0.0852586	0.0566858
Q9UNS2	COP9 signalosome complex subunit 3	`COPS3	1.58264	0.868197		0.252754	0.287225
Q9BT78	COP9 signalosome complex subunit 4	`COPS4	2.19403	0.439169		3.37064	0.441005
Q92905	COP9 signalosome complex subunit 5	`COPS5	5.62934	1.47337	O	1.98452	0.660601
Q7L5N1	COP9 signalosome complex subunit 6	`COPS6	7.4236	1.77199	O	3.42433	1.0728	O
Q99627	COP9 signalosome complex subunit 8	`COPS8	4.94425	1.69635	O	4.04435	1.77897	O
P61923-4	Isoform 4 of Coatomer subunit zeta-1	`COPZ1	3.49499	1.52582	O	2.06649	0.763921
O75208	Ubiquinone biosynthesis protein COQ9, mitochondrial	`COQ9	4.62256	-0.801085		0.967519	-0.451073
P31146	Coronin-1A	`CORO1A	2.74841	-0.594392		0.333646	-0.152895
Q9BR76	Coronin-1B	`CORO1B	1.36855	0.637201		2.73663	0.909807
Q9ULV4-3	Isoform 3 of Coronin-1C	`CORO1C	2.91396	1.13832	O	0.80968	-0.810536
P57737-3	Isoform 3 of Coronin-7	`CORO7	3.75191	1.19335	O	1.52909	0.667659
Q14019	Coactosin-like protein	`COTL1	4.55702	1.83338	O	3.03549	1.46284	O
Q5RI15-2	Isoform 2 of Cytochrome c oxidase protein 20 homolog	`COX20	3.42097	0.77774		1.03634	0.868713
P13073	Cytochrome c oxidase subunit 4 isoform 1, mitochondrial	`COX4I1	4.16813	-1.04724	O	7.14751	-1.41795	O
P20674	Cytochrome c oxidase subunit 5A, mitochondrial	`COX5A	0.624503	0.307466		3.35582	0.842746
P10606	Cytochrome c oxidase subunit 5B, mitochondrial	`COX5B	1.94783	-1.35277		0.935273	0.841206
P14854	Cytochrome c oxidase subunit 6B1	`COX6B1	0.955326	0.239956		7.39822	1.0349	O
P14406	Cytochrome c oxidase subunit 7A2, mitochondrial	`COX7A2	1.79074	0.761586		0.0253297	0.0398544
P15954	Cytochrome c oxidase subunit 7C, mitochondrial	`COX7C	0.656155	-0.481148		1.2504	-0.132264
P00450	Ceruloplasmin	`CP	6.77384	-1.06654	O	4.33252	-1.02831	O
P15088	Mast cell carboxypeptidase A	`CPA3	2.9883	-2.16199	O	0.622042	0.519812
Q96IY4	Carboxypeptidase B2	`CPB2	0.862746	-1.08116		1.93664	1.86509
P14384	Carboxypeptidase M	`CPM	2.64514	0.779765		1.68651	0.713963
Q99829	Copine-1	`CPNE1	2.0139	0.404431		1.96875	0.568572
Q96FN4	Copine-2	`CPNE2	0.277532	0.260557		0.180404	-0.151842
O75131	Copine-3	`CPNE3	0.155257	0.0993381		0.639946	-0.198849
P36551	Oxygen-dependent coproporphyrinogen-III oxidase, mitochondrial	`CPOX	0.457791	0.239939		7.39827	2.07472	O
Q9Y646	Carboxypeptidase Q	`CPQ	1.34114	0.676466		1.907	1.14426
Q10570	Cleavage and polyadenylation specificity factor subunit 1	`CPSF1	2.01333	1.6376	O	1.86266	0.876978
Q9UKF6	Cleavage and polyadenylation specificity factor subunit 3	`CPSF3	4.63803	1.59737	O	1.64743	0.902726
Q16630-2	Isoform 2 of Cleavage and polyadenylation specificity factor subunit 6	`CPSF6	7.21755	1.66176	O	1.00528	0.708126
Q8N684-3	Isoform 3 of Cleavage and polyadenylation specificity factor subunit 7	`CPSF7	0.618026	0.744352		3.97553	1.60894	O
P50416	Carnitine O-palmitoyltransferase 1, liver isoform	`CPT1A	2.16491	0.664153		2.20018	0.803608
P23786	Carnitine O-palmitoyltransferase 2, mitochondrial	`CPT2	0.861143	0.438435		0.334398	-0.317067
Q9H3G5	Probable serine carboxypeptidase CPVL	`CPVL	3.58827	2.00359	O	1.43437	1.01132
P29373	Cellular retinoic acid-binding protein 2	`CRABP2	6.61698	3.29948	O	3.52739	1.44388	O
P43155	Carnitine O-acetyltransferase	`CRAT	1.40104	-0.571803		0.252278	-0.11284
P16220	Cyclic AMP-responsive element-binding protein 1	`CREB1	2.39064	0.722018		1.84856	1.15658
O75629	Protein CREG1	`CREG1	1.66186	1.14962		5.10949	2.77575	O
P52943-2	Isoform 2 of Cysteine-rich protein 2	`CRIP2	0.0747716	0.030479		0.650861	0.136188
P46108	Adapter molecule crk	`CRK	3.34242	0.773322		5.14764	1.41267	O
P46109	Crk-like protein	`CRKL	8.11545	1.64364	O	1.89422	1.26475
Q14194-2	Isoform LCRMP-1 of Dihydropyrimidinase-related protein 1	`CRMP1	4.87459	2.208	O	0.527844	-0.336516
P02741	C-reactive protein	`CRP	1.51639	2.67866		0.344732	-0.262425
Q9NQ79	Cartilage acidic protein 1	`CRTAC1	0.0103317	0.01068		2.52222	1.08261	O
P02511	Alpha-crystallin B chain	`CRYAB	0.00295997	-0.00132434		2.01968	0.707825
Q9Y2S2	Lambda-crystallin homolog	`CRYL1	0.454165	-1.3433		0.475441	-1.02393
Q08257	Quinone oxidoreductase	`CRYZ	0.918572	-0.607941		0.13984	-0.102102
O75390	Citrate synthase, mitochondrial	`CS	1.72151	0.741498		0.796592	0.996364
O75534-4	Isoform 4 of Cold shock domain-containing protein E1	`CSDE1	1.01279	0.469104		1.78387	1.21318
P55060	Exportin-2	`CSE1L	3.10246	1.10714	O	2.37961	0.91563
P41240	Tyrosine-protein kinase CSK	`CSK	7.48295	0.962955		0.857587	0.423239
P48729	Casein kinase I isoform alpha	`CSNK1A1	2.46271	1.15348	O	1.58468	1.65604
P68400	Casein kinase II subunit alpha	`CSNK2A1	0.172252	0.134907		2.68294	0.875228
P19784	Casein kinase II subunit alpha'	`CSNK2A2	1.45753	-0.680769		0.287635	-0.450645
P67870	Casein kinase II subunit beta	`CSNK2B	0.519096	-0.396233		1.37689	0.441898
Q6UVK1	Chondroitin sulfate proteoglycan 4	`CSPG4	1.5732	1.08883		2.23621	1.62183	O
P21291	Cysteine and glycine-rich protein 1	`CSRP1	0.420273	-0.182952		0.241653	-0.22109
Q16527	Cysteine and glycine-rich protein 2	`CSRP2	5.28838	2.09812	O	4.90899	1.38641	O
P01034	Cystatin-C	`CST3	3.03154	0.999078		3.28684	1.13394	O
P01040	Cystatin-A	`CSTA	7.27933	1.55079	O	3.47666	1.14724	O
P04080	Cystatin-B	`CSTB	5.87993	1.74231	O	6.77887	2.28354	O
Q05048	Cleavage stimulation factor subunit 1	`CSTF1	1.08066	-0.835586		2.31491	1.6265	O
P33240	Cleavage stimulation factor subunit 2	`CSTF2	1.74686	0.896622		6.07185	0.886604
Q12996	Cleavage stimulation factor subunit 3	`CSTF3	0.0152552	-0.0208981		3.49383	2.34776	O
Q13363	C-terminal-binding protein 1	`CTBP1	1.34208	0.699586		0.483609	0.360451
P56545-2	Isoform 2 of C-terminal-binding protein 2	`CTBP2	0.797746	0.431114		1.51703	0.732755
Q01459	Di-N-acetylchitobiase	`CTBS	0.238459	0.200511		3.27894	2.38853	O
P35221-2	Isoform 2 of Catenin alpha-1	`CTNNA1	0.116647	-0.0833023		0.611967	-0.507549
P35222	Catenin beta-1	`CTNNB1	1.80946	-0.559367		5.34069	-0.50565
Q8WYA6	Beta-catenin-like protein 1	`CTNNBL1	9.02774	1.11938	O	4.40082	1.45858	O
O60716-3	Isoform 1AC of Catenin delta-1	`CTNND1	0.553784	0.140708		1.11754	-0.370592
Q9NRF8	CTP synthase 2	`CTPS2	4.54705	3.63499	O	0.537182	-0.39906
P10619	Lysosomal protective protein	`CTSA	3.3319	1.77282	O	6.08831	3.04787	O
P07858	Cathepsin B	`CTSB	6.08078	2.72191	O	5.19502	2.11012	O
P53634	Dipeptidyl peptidase 1	`CTSC	6.80954	2.29565	O	5.79616	1.92421	O
P07339	Cathepsin D	`CTSD	3.67941	1.36912	O	7.79997	1.84653	O
P14091	Cathepsin E	`CTSE	3.04283	1.57246	O	3.19847	3.05331	O
P08311	Cathepsin G	`CTSG	0.264834	0.164616		8.80021	1.58752	O
P09668	Pro-cathepsin H	`CTSH	0.918309	0.212483		2.55326	0.916102
P07711	Cathepsin L1	`CTSL	3.12741	1.50409	O	2.59577	2.27617	O
P25774	Cathepsin S	`CTSS	5.91487	2.30534	O	4.45645	1.68319	O
Q9UBR2	Cathepsin Z	`CTSZ	8.27977	2.67859	O	4.27138	2.10472	O
Q14247	Src substrate cortactin	`CTTN	4.58642	1.44195	O	3.05859	1.16212	O
Q13616	Cullin-1	`CUL1	1.32075	1.1711		1.77896	0.990005
Q13617-2	Isoform 2 of Cullin-2	`CUL2	2.06791	1.18988	O	0.451024	0.674686
Q13618	Cullin-3	`CUL3	0.460953	0.203226		0.104256	-0.0633735
Q93034	Cullin-5	`CUL5	2.54273	0.882995		0.336004	-0.206965
O60888-2	Isoform A of Protein CutA	`CUTA	5.79009	1.62885	O	2.51604	1.06088	O
Q6UXB2	C-X-C motif chemokine 17	`CXCL17	1.08752	-1.07064		0.101461	0.142074
P00167	Cytochrome b5	`CYB5A	2.60356	-0.431793		0.225691	-0.0707828
O43169	Cytochrome b5 type B	`CYB5B	0.266127	-0.0908331		0.823607	0.496818
Q9UHQ9	NADH-cytochrome b5 reductase 1	`CYB5R1	0.956693	-0.217159		2.76895	0.40226
P00387-3	Isoform 3 of NADH-cytochrome b5 reductase 3	`CYB5R3	0.804008	0.239267		1.84856	0.698274
P13498	Cytochrome b-245 light chain	`CYBA	0.176401	0.358677		0.142228	0.0812942
P04839	Cytochrome b-245 heavy chain	`CYBB	1.34592	0.301597		0.396629	-0.460497
P08574	Cytochrome c1, heme protein, mitochondrial	`CYC1	0.0961163	0.0871967		1.01826	1.09991
P99999	Cytochrome c	`CYCS	3.61045	0.697504		6.35733	1.49785	O
Q7L576	Cytoplasmic FMR1-interacting protein 1	`CYFIP1	2.65708	0.652828		0.434665	0.162308
Q8WWM9	Cytoglobin	`CYGB	3.38005	1.88489	O	2.35405	1.51429	O
P04798	Cytochrome P450 1A1	`CYP1A1	1.03708	1.41426		2.81329	-1.37875	O
Q16678	Cytochrome P450 1B1	`CYP1B1	2.5768	1.76229	O	1.2463	0.820694
Q6UW02	Cytochrome P450 20A1	`CYP20A1	1.61999	-1.29006		0.169773	0.0932148
Q02318	Sterol 26-hydroxylase, mitochondrial	`CYP27A1	1.69333	-1.67078		1.98333	1.11023
Q96SQ9-2	Isoform 2 of Cytochrome P450 2S1	`CYP2S1	0.608328	0.751808		0.281875	0.281794
Q16850	Lanosterol 14-alpha demethylase	`CYP51A1	2.77783	-0.819077		0.256658	-0.0895988
O43739	Cytohesin-3	`CYTH3	0.617029	0.382708		0.395757	0.283006
P98082	Disabled homolog 2	`DAB2	7.48663	2.34172	O	1.13118	1.37991
P61803	Dolichyl-diphosphooligosaccharide--protein glycosyltransferase subunit DAD1	`DAD1	0.957746	1.27397		0.0156894	0.0307212
Q14118	Dystroglycan	`DAG1	0.209215	0.184882		1.34447	-0.910311
P14868	Aspartate--tRNA ligase, cytoplasmic	`DARS	4.52794	0.787474		3.30655	1.14017	O
Q6PI48	Aspartate--tRNA ligase, mitochondrial	`DARS2	0.997266	0.284678		0.736404	0.262582
Q96EP5	DAZ-associated protein 1	`DAZAP1	3.12861	1.67165	O	3.61881	2.1611	O
P07108	Acyl-CoA-binding protein	`DBI	0.345571	0.204341		2.17775	1.01095	O
Q16643-3	Isoform 3 of Drebrin	`DBN1	1.59995	0.594629		0.95555	0.483155
Q9UJU6-3	Isoform 3 of Drebrin-like protein	`DBNL	6.70881	1.46108	O	4.64905	1.44043	O
Q9UK59	Lariat debranching enzyme	`DBR1	0.673377	0.840604		2.69711	2.25169	O
P11182	Lipoamide acyltransferase component of branched-chain alpha-keto acid dehydrogenase complex, mitochondrial	`DBT	6.24954	-1.76072	O	8.14504	-1.76184	O
P61962	DDB1- and CUL4-associated factor 7	`DCAF7	0.657511	0.498069		1.75279	1.0449
P81605	Dermcidin	`DCD	1.95747	-1.46195		0.0172907	0.0291137
O15075	Serine/threonine-protein kinase DCLK1	`DCLK1	1.86263	2.35603		0.490876	-0.788029
P07585	Decorin	`DCN	3.5274	-1.21923	O	2.84947	-1.92621	O
Q96C86	m7GpppX diphosphatase	`DCPS	4.2174	1.91531	O	1.50249	0.765807
P32321-2	Isoform 2 of Deoxycytidylate deaminase	`DCTD	6.87545	3.14356	O	0.807738	0.551177
Q14203	Dynactin subunit 1	`DCTN1	0.801429	-0.384642		1.63455	-0.513679
Q13561	Dynactin subunit 2	`DCTN2	0.0423931	-0.0203959		3.24476	-0.858236
O75935	Dynactin subunit 3	`DCTN3	1.00529	0.742777		0.596098	0.321725
Q9UJW0	Dynactin subunit 4	`DCTN4	3.79019	0.659815		1.26569	0.83877
Q96GG9	DCN1-like protein 1	`DCUN1D1	0.0194458	0.016408		4.93289	3.01285	O
Q7Z4W1	L-xylulose reductase	`DCXR	0.889435	0.449492		1.03225	-1.86322
Q9BW61	DET1- and DDB1-associated protein 1	`DDA1	0.344588	0.624852		1.00012	-0.724671
O94760	N(G),N(G)-dimethylarginine dimethylaminohydrolase 1	`DDAH1	0.729161	0.382087		1.48838	0.745835
O95865	N(G),N(G)-dimethylarginine dimethylaminohydrolase 2	`DDAH2	2.11417	0.415597		0.680937	0.341876
Q16531	DNA damage-binding protein 1	`DDB1	6.91303	1.46853	O	1.85241	0.630028
Q5TDH0-3	Isoform 3 of Protein DDI1 homolog 2	`DDI2	4.12618	0.988818		0.077437	0.0633764
P39656	Dolichyl-diphosphooligosaccharide--protein glycosyltransferase 48 kDa subunit	`DDOST	2.25674	1.10384	O	1.35029	-1.48888
Q96HY6	DDRGK domain-containing protein 1	`DDRGK1	0.329266	0.684292		2.70653	2.31434	O
P30046	D-dopachrome decarboxylase	`DDT	6.10049	1.78414	O	5.12699	1.68641	O
Q92499	ATP-dependent RNA helicase DDX1	`DDX1	7.11128	1.3658	O	3.76911	1.07042	O
Q92841	Probable ATP-dependent RNA helicase DDX17	`DDX17	0.878383	-0.568142		0.00548794	0.0122138
Q9NUU7	ATP-dependent RNA helicase DDX19A	`DDX19A	1.87995	1.29045		2.27264	1.69595	O
Q9NR30	Nucleolar RNA helicase 2	`DDX21	1.48495	1.7927		0.483305	0.63563
Q9BUQ8	Probable ATP-dependent RNA helicase DDX23	`DDX23	0.554998	0.218581		0.247524	0.107096
Q13838-2	Isoform 2 of Spliceosome RNA helicase DDX39B	`DDX39B	6.84874	1.24552	O	5.73692	1.4036	O
O15523	ATP-dependent RNA helicase DDX3Y	`DDX3Y	1.89469	0.960234		2.26885	1.0456	O
Q86XP3	ATP-dependent RNA helicase DDX42	`DDX42	1.51358	1.07271		3.38331	2.67184	O
Q7L014	Probable ATP-dependent RNA helicase DDX46	`DDX46	5.69203	1.24766	O	0.528906	0.237487
P17844	Probable ATP-dependent RNA helicase DDX5	`DDX5	7.97518	1.59791	O	3.48073	1.42031	O
O95786	Probable ATP-dependent RNA helicase DDX58	`DDX58	4.56294	1.51062	O	2.03273	1.66272	O
P26196	Probable ATP-dependent RNA helicase DDX6	`DDX6	0.412362	0.34852		0.397129	-0.40024
Q8IY21	Probable ATP-dependent RNA helicase DDX60	`DDX60	0.360932	-0.133797		0.854345	0.70452
Q16698	2,4-dienoyl-CoA reductase, mitochondrial	`DECR1	0.472669	-0.105226		0.0519974	0.018867
P59665	Neutrophil defensin 1	`DEFA1	0.982117	0.513444		0.94264	-1.10706
P35659	Protein DEK	`DEK	1.04435	0.292077		0.0865122	-0.0759051
Q5VZ89	DENN domain-containing protein 4C	`DENND4C	2.51916	0.984186		5.06873	1.81757	O
O43583	Density-regulated protein	`DENR	0.63601	-0.867862		1.51781	0.970916
Q9Y315	Deoxyribose-phosphate aldolase	`DERA	6.67289	1.0774	O	3.32235	1.2353	O
Q9BUN8	Derlin-1	`DERL1	1.97759	0.91628		3.47654	1.66118	O
P17661	Desmin	`DES	4.85344	0.845575		1.03886	-0.491654
O00273	DNA fragmentation factor subunit alpha	`DFFA	3.99335	1.67909	O	2.08311	0.811827
Q96LJ7	Dehydrogenase/reductase SDR family member 1	`DHRS1	0.821623	-0.367268		3.27239	0.844547
Q9BTZ2	Dehydrogenase/reductase SDR family member 4	`DHRS4	1.41484	0.522039		0.795331	0.634356
Q9Y394	Dehydrogenase/reductase SDR family member 7	`DHRS7	2.43867	-1.41285	O	0.958119	0.843469
O43143	Pre-mRNA-splicing factor ATP-dependent RNA helicase DHX15	`DHX15	3.45443	0.98344		0.551344	-0.114805
Q7L2E3-2	Isoform 2 of Putative ATP-dependent RNA helicase DHX30	`DHX30	2.66692	1.6464	O	2.08225	1.62748	O
Q08211	ATP-dependent RNA helicase A	`DHX9	5.3773	0.810685		3.66392	0.72772
Q9NR28	Diablo homolog, mitochondrial	`DIABLO	3.00732	-1.63959	O	1.74872	-0.310452
O60610	Protein diaphanous homolog 1	`DIAPH1	2.05049	0.726034		1.95319	0.650954
Q9Y2L1	Exosome complex exonuclease RRP44	`DIS3	5.78831	3.67324	O	1.67968	3.2733
O60832	H/ACA ribonucleoprotein complex subunit 4	`DKC1	1.88556	1.35174		2.83317	-1.05545	O
P10515	Dihydrolipoyllysine-residue acetyltransferase component of pyruvate dehydrogenase complex, mitochondrial	`DLAT	2.25937	-0.605721		3.34813	-0.825693
P09622	Dihydrolipoyl dehydrogenase, mitochondrial	`DLD	1.35062	-0.357119		1.18224	-0.68295
P36957	Dihydrolipoyllysine-residue succinyltransferase component of 2-oxoglutarate dehydrogenase complex, mitochondrial	`DLST	0.0942927	0.209238		1.23603	-1.70148
Q9UGM3-4	Isoform 4 of Deleted in malignant brain tumors 1 protein	`DMBT1	5.27424	2.76665	O	5.30745	2.87634	O
P31689	DnaJ homolog subfamily A member 1	`DNAJA1	0.495331	0.210097		0.784517	0.152962
Q96EY1	DnaJ homolog subfamily A member 3, mitochondrial	`DNAJA3	1.34615	-0.85009		3.80691	-1.65417	O
P25685	DnaJ homolog subfamily B member 1	`DNAJB1	3.66149	0.943399		1.78958	0.57508
Q9UBS4	DnaJ homolog subfamily B member 11	`DNAJB11	0.345585	-0.207048		3.3168	1.31871	O
Q9NVH1	DnaJ homolog subfamily C member 11	`DNAJC11	1.89127	0.58695		0.228103	-0.113261
O75165	DnaJ homolog subfamily C member 13	`DNAJC13	2.13524	-1.21601	O	0.534717	0.402947
Q9H1X3-3	Isoform 3 of DnaJ homolog subfamily C member 25	`DNAJC25	0.445153	0.445865		4.68517	2.13593	O
Q99615	DnaJ homolog subfamily C member 7	`DNAJC7	0.595818	-0.928085		1.73825	1.13305
O75937	DnaJ homolog subfamily C member 8	`DNAJC8	0.459263	0.58418		1.0813	-1.27072
Q8WXX5	DnaJ homolog subfamily C member 9	`DNAJC9	3.16721	1.62208	O	0.0619864	0.0592485
O00115	Deoxyribonuclease-2-alpha	`DNASE2	5.13446	1.35085	O	3.99425	2.34246	O
O00429-6	Isoform 6 of Dynamin-1-like protein	`DNM1L	0.748703	0.846814		0.71775	0.713938
P50570	Dynamin-2	`DNM2	2.00807	0.638205		0.963856	-0.170194
Q9ULA0	Aspartyl aminopeptidase	`DNPEP	2.89537	0.740086		3.1983	0.890456
O43598	2'-deoxynucleoside 5'-phosphate N-hydrolase 1	`DNPH1	2.43075	1.18612	O	3.6207	1.39162	O
Q14185	Dedicator of cytokinesis protein 1	`DOCK1	0.267685	-0.168613		0.257774	0.430414
Q92608	Dedicator of cytokinesis protein 2	`DOCK2	0.389123	0.205082		0.45734	-0.493877
Q8N1I0	Dedicator of cytokinesis protein 4	`DOCK4	1.59717	-1.1106		0.202611	0.193368
Q8NF50	Dedicator of cytokinesis protein 8	`DOCK8	2.06844	0.908362		0.744933	0.372789
Q9BZ29-5	Isoform 2 of Dedicator of cytokinesis protein 9	`DOCK9	4.9014	-1.44057	O	1.31034	-1.55155
Q7L591	Docking protein 3	`DOK3	0.388921	-0.402821		0.291117	0.369026
O60762	Dolichol-phosphate mannosyltransferase subunit 1	`DPM1	0.525841	-0.221512		0.0244916	0.0168857
Q9NY33	Dipeptidyl peptidase 3	`DPP3	2.60037	1.20835	O	1.48692	0.784828
P27487	Dipeptidyl peptidase 4	`DPP4	3.99753	1.91693	O	4.87845	1.72362	O
Q9UHL4	Dipeptidyl peptidase 2	`DPP7	3.856	0.572007		5.29236	2.47744	O
Q86TI2	Dipeptidyl peptidase 9	`DPP9	6.00144	1.92288	O	3.39105	2.2972	O
Q07507	Dermatopontin	`DPT	2.37095	-0.621907		0.0863968	0.0481277
Q12882	Dihydropyrimidine dehydrogenase [NADP(+)]	`DPYD	5.27661	3.08473	O	1.52584	1.31371
Q16555	Dihydropyrimidinase-related protein 2	`DPYSL2	1.80585	0.485381		3.02145	1.22066	O
Q14195-2	Isoform LCRMP-4 of Dihydropyrimidinase-related protein 3	`DPYSL3	2.23326	0.502103		4.64812	1.0764	O
O14531	Dihydropyrimidinase-related protein 4	`DPYSL4	2.58026	0.885775		1.09472	0.78839
Q14919-2	Isoform 2 of Dr1-associated corepressor	`DRAP1	2.46201	0.572899		7.35097	1.10469	O
Q9Y295	Developmentally-regulated GTP-binding protein 1	`DRG1	0.461142	0.769108		0.86655	0.486851
P55039	Developmentally-regulated GTP-binding protein 2	`DRG2	6.32909	1.59313	O	0.972639	0.690045
O14972	Down syndrome critical region protein 3	`DSCR3	8.32989	2.77461	O	0.49466	-0.493724
Q02413	Desmoglein-1	`DSG1	0.716339	-0.552634		1.33091	-1.2167
P15924	Desmoplakin	`DSP	0.336972	0.179926		0.776429	-0.482317
P60981	Destrin	`DSTN	1.01486	0.463623		0.0281636	0.0187946
Q8TEA8	D-tyrosyl-tRNA(Tyr) deacylase 1	`DTD1	2.7642	1.25823	O	1.1457	0.405955
P23919	Thymidylate kinase	`DTYMK	2.05759	1.05394	O	0.905853	1.1506
Q9BVJ7	Dual specificity protein phosphatase 23	`DUSP23	2.51382	1.00381	O	0.282308	-0.119577
P51452	Dual specificity protein phosphatase 3	`DUSP3	6.92618	1.13446	O	5.06482	1.32409	O
P33316	Deoxyuridine 5'-triphosphate nucleotidohydrolase, mitochondrial	`DUT	0.295899	-0.140091		3.34862	0.453186
Q14204	Cytoplasmic dynein 1 heavy chain 1	`DYNC1H1	0.646658	-0.08876		1.79035	-0.472954
Q13409-2	Isoform 2B of Cytoplasmic dynein 1 intermediate chain 2	`DYNC1I2	0.54134	-0.280046		3.33077	-0.822743
Q9Y6G9	Cytoplasmic dynein 1 light intermediate chain 1	`DYNC1LI1	0.129045	0.074907		1.43651	-0.607171
O43237	Cytoplasmic dynein 1 light intermediate chain 2	`DYNC1LI2	0.802198	0.391909		0.226561	-0.319552
P63167	Dynein light chain 1, cytoplasmic	`DYNLL1	0.358362	-0.169594		1.64739	-0.543694
Q96FJ2	Dynein light chain 2, cytoplasmic	`DYNLL2	1.22225	0.271071		4.15687	0.925521
Q9NP97	Dynein light chain roadblock-type 1	`DYNLRB1	7.22106	1.14025	O	1.16085	0.453002
P63172	Dynein light chain Tctex-type 1	`DYNLT1	0.0592	-0.124909		3.18819	1.47498	O
O75923-13	Isoform 13 of Dysferlin	`DYSF	3.17437	-1.12633	O	0.655814	-0.509301
Q99848	Probable rRNA-processing protein EBP2	`EBNA1BP2	6.66269	1.60418	O	0.0626378	-0.0408211
Q13011	Delta(3,5)-Delta(2,4)-dienoyl-CoA isomerase, mitochondrial	`ECH1	2.08695	0.323725		0.371747	0.608568
Q9NTX5	Ethylmalonyl-CoA decarboxylase	`ECHDC1	0.372887	-0.0863171		0.462492	0.31869
Q96DC8	Enoyl-CoA hydratase domain-containing protein 3, mitochondrial	`ECHDC3	0.738373	-0.318942		0.133992	-0.116445
P30084	Enoyl-CoA hydratase, mitochondrial	`ECHS1	0.19533	0.132391		0.0491167	0.0427235
P42126	Enoyl-CoA delta isomerase 1, mitochondrial	`ECI1	0.546283	0.140412		0.906724	0.282239
O75521	Enoyl-CoA delta isomerase 2, mitochondrial	`ECI2	0.255562	0.185674		1.18275	-0.560037
Q16610-4	Isoform 4 of Extracellular matrix protein 1	`ECM1	0.856083	-0.866823		1.28661	-1.46225
O60869	Endothelial differentiation-related factor 1	`EDF1	7.65604	2.43411	O	2.20437	3.5241	O
Q15075	Early endosome antigen 1	`EEA1	0.318914	0.293577		0.385006	0.329375
P68104	Elongation factor 1-alpha 1	`EEF1A1	5.76409	1.26633	O	4.6366	1.36262	O
P24534	Elongation factor 1-beta	`EEF1B2	4.85845	0.686479		0.894696	0.221347
P29692	Elongation factor 1-delta	`EEF1D	5.75198	1.06573	O	1.034	0.678705
O43324	Eukaryotic translation elongation factor 1 epsilon-1	`EEF1E1	1.86335	1.14603		0.754516	-1.43556
P26641	Elongation factor 1-gamma	`EEF1G	8.19983	1.32335	O	4.0742	1.32095	O
P13639	Elongation factor 2	`EEF2	2.43073	0.601058		3.87935	0.606497
P57772	Selenocysteine-specific elongation factor	`EEFSEC	0.370154	0.665704		2.57179	1.99553	O
Q12805	EGF-containing fibulin-like extracellular matrix protein 1	`EFEMP1	1.40322	0.727297		0.0510357	0.0304404
O95967	EGF-containing fibulin-like extracellular matrix protein 2	`EFEMP2	2.50965	1.34001	O	0.270458	0.214271
Q96C19	EF-hand domain-containing protein D2	`EFHD2	5.75327	1.61788	O	4.33488	1.32567	O
P98172	Ephrin-B1	`EFNB1	2.72508	-1.20873	O	0.822347	-1.0294
Q15029	116 kDa U5 small nuclear ribonucleoprotein component	`EFTUD2	1.72305	1.42257		2.1932	-1.40615	O
P00533	Epidermal growth factor receptor	`EGFR	0.239433	-0.105391		0.233394	-0.0929536
Q8N3D4	EH domain-binding protein 1-like protein 1	`EHBP1L1	0.0736131	0.180463		5.27734	2.24177	O
Q9H4M9	EH domain-containing protein 1	`EHD1	6.03549	-1.75665	O	3.11214	-0.765049
Q9NZN4	EH domain-containing protein 2	`EHD2	9.76246	-2.00967	O	4.63614	-1.24499	O
Q9NZN3	EH domain-containing protein 3	`EHD3	4.25246	-1.33558	O	1.51436	-0.648489
Q9H223	EH domain-containing protein 4	`EHD4	3.59349	-1.04636	O	0.0516392	0.0395526
Q08426	Peroxisomal bifunctional enzyme	`EHHADH	0.532535	0.405053		1.78696	1.90754
P41567	Eukaryotic translation initiation factor 1	`EIF1	0.28272	-0.254492		1.14782	0.901531
P47813	Eukaryotic translation initiation factor 1A, X-chromosomal	`EIF1AX	4.6389	1.9376	O	5.66884	1.70572	O
Q9BY44	Eukaryotic translation initiation factor 2A	`EIF2A	3.14585	1.83213	O	0.20933	0.135182
P19525	Interferon-induced, double-stranded RNA-activated protein kinase	`EIF2AK2	8.18185	1.96423	O	1.84011	1.22111
Q14232	Translation initiation factor eIF-2B subunit alpha	`EIF2B1	2.34269	1.81032	O	2.82274	2.57226	O
P49770	Translation initiation factor eIF-2B subunit beta	`EIF2B2	2.02875	1.53773	O	2.1351	0.894986
Q9NR50	Translation initiation factor eIF-2B subunit gamma	`EIF2B3	5.20622	1.35699	O	0.0618826	0.0561318
Q9UI10-2	Isoform 2 of Translation initiation factor eIF-2B subunit delta	`EIF2B4	4.38357	1.56981	O	3.05479	2.51214	O
P05198	Eukaryotic translation initiation factor 2 subunit 1	`EIF2S1	4.55479	0.808425		4.112	1.11288	O
P20042	Eukaryotic translation initiation factor 2 subunit 2	`EIF2S2	3.81034	0.726828		0.521907	0.292755
P41091	Eukaryotic translation initiation factor 2 subunit 3	`EIF2S3	4.27336	1.19301	O	2.20424	0.930859
Q14152	Eukaryotic translation initiation factor 3 subunit A	`EIF3A	14.6787	1.087	O	0.0921704	0.0810815
P55884-2	Isoform 2 of Eukaryotic translation initiation factor 3 subunit B	`EIF3B	4.4048	1.19141	O	2.20034	1.08933	O
Q99613	Eukaryotic translation initiation factor 3 subunit C	`EIF3C	1.75946	0.918606		0.383791	-0.453268
O15371	Eukaryotic translation initiation factor 3 subunit D	`EIF3D	3.1174	1.45061	O	3.86519	1.61507	O
P60228	Eukaryotic translation initiation factor 3 subunit E	`EIF3E	3.0391	0.856998		0.575781	-0.349713
O00303	Eukaryotic translation initiation factor 3 subunit F	`EIF3F	0.551362	0.88363		2.49232	1.78388	O
O75821	Eukaryotic translation initiation factor 3 subunit G	`EIF3G	2.15798	0.789592		9.21305	2.82975	O
O15372	Eukaryotic translation initiation factor 3 subunit H	`EIF3H	4.21471	1.37951	O	0.854453	-0.67616
Q13347	Eukaryotic translation initiation factor 3 subunit I	`EIF3I	3.43111	1.08834	O	2.51465	0.988916
O75822	Eukaryotic translation initiation factor 3 subunit J	`EIF3J	7.94904	1.69381	O	2.2355	1.03649	O
Q9UBQ5	Eukaryotic translation initiation factor 3 subunit K	`EIF3K	0.89572	0.781993		1.13238	1.11546
Q9Y262	Eukaryotic translation initiation factor 3 subunit L	`EIF3L	0.147238	0.106187		2.08857	0.90266
Q7L2H7	Eukaryotic translation initiation factor 3 subunit M	`EIF3M	2.4338	1.07716	O	1.17877	0.681711
P60842	Eukaryotic initiation factor 4A-I	`EIF4A1	5.71387	0.889314		3.98809	1.20428	O
Q14240-2	Isoform 2 of Eukaryotic initiation factor 4A-II	`EIF4A2	0.439165	0.137885		0.401041	0.367444
P38919	Eukaryotic initiation factor 4A-III	`EIF4A3	1.38229	0.397112		3.88793	0.571895
P23588	Eukaryotic translation initiation factor 4B	`EIF4B	5.06822	3.38133	O	6.24369	2.10761	O
P06730-2	Isoform 2 of Eukaryotic translation initiation factor 4E	`EIF4E	5.03422	1.80867	O	7.94096	2.05875	O
Q04637-9	Isoform 9 of Eukaryotic translation initiation factor 4 gamma 1	`EIF4G1	3.86635	1.19143	O	3.13209	1.27751	O
P78344	Eukaryotic translation initiation factor 4 gamma 2	`EIF4G2	0.170575	0.192163		2.08622	1.0411	O
Q15056	Eukaryotic translation initiation factor 4H	`EIF4H	6.164	2.17041	O	8.18288	2.41811	O
P55010	Eukaryotic translation initiation factor 5	`EIF5	1.53477	0.839426		0.411459	0.372105
P63241-2	Isoform 2 of Eukaryotic translation initiation factor 5A-1	`EIF5A	8.19691	1.63756	O	5.35581	2.01202	O
O60841	Eukaryotic translation initiation factor 5B	`EIF5B	1.47412	1.79133		0.39291	-0.73424
P56537	Eukaryotic translation initiation factor 6	`EIF6	1.9846	1.18644		4.4339	1.23732	O
Q53HC9	Protein TSSC1	`EIPR1	5.63449	1.35095	O	0.343953	0.209475
P08246	Neutrophil elastase	`ELANE	0.988856	0.68656		6.83741	3.36697	O
Q15717-2	Isoform 2 of ELAV-like protein 1	`ELAVL1	10.3819	1.68661	O	7.02168	1.51591	O
Q92556	Engulfment and cell motility protein 1	`ELMO1	0.507236	0.551235		0.132797	0.0857079
Q96JJ3	Engulfment and cell motility protein 2	`ELMO2	0.0681401	0.0280208		0.355705	0.329308
P15502-9	Isoform 9 of Elastin	`ELN	0.973182	-0.817364		5.05195	1.61956	O
Q15370-2	Isoform 2 of Elongin-B	`ELOB	0.57085	0.705155		1.02073	1.07451
Q15369	Elongin-C	`ELOC	4.38805	1.70617	O	3.60564	1.47512	O
Q8N766	ER membrane protein complex subunit 1	`EMC1	1.53723	0.700959		0.436636	-0.4653
Q15006	ER membrane protein complex subunit 2	`EMC2	3.47514	1.05605	O	0.508076	0.27656
Q9P0I2	ER membrane protein complex subunit 3	`EMC3	2.43126	0.785448		1.76631	1.96576
O43402	ER membrane protein complex subunit 8	`EMC8	0.431334	-0.761429		2.28936	1.72671	O
P50402	Emerin	`EMD	0.723455	0.155337		0.651727	0.206837
Q9Y6C2	EMILIN-1	`EMILIN1	7.30133	0.82405		2.63635	0.731169
O00423-3	Isoform 3 of Echinoderm microtubule-associated protein-like 1	`EML1	1.17299	-1.18732		0.0207202	-0.0202973
O95834-3	Isoform 3 of Echinoderm microtubule-associated protein-like 2	`EML2	2.362	0.840819		3.04872	0.850138
Q32P44	Echinoderm microtubule-associated protein-like 3	`EML3	1.70448	0.859975		1.14127	0.543685
Q9HC35	Echinoderm microtubule-associated protein-like 4	`EML4	4.46223	1.56243	O	5.28053	1.13695	O
Q8N8S7	Protein enabled homolog	`ENAH	2.43154	0.535372		0.0314783	-0.0146109
O94919	Endonuclease domain-containing 1 protein	`ENDOD1	1.55019	-0.52986		0.788069	0.466854
P17813	Endoglin	`ENG	3.34321	0.806685		0.692636	-0.445997
P06733	Alpha-enolase	`ENO1	7.27732	1.27653	O	3.78237	0.955457
P09104	Gamma-enolase	`ENO2	0.368831	0.30698		2.00432	1.57956	O
Q9UHY7	Enolase-phosphatase E1	`ENOPH1	1.17193	0.716515		3.00017	1.50077	O
Q07075	Glutamyl aminopeptidase	`ENPEP	0.0417251	0.0295394		3.68368	-1.22971	O
Q9Y6X5	Bis(5'-adenosyl)-triphosphatase ENPP4	`ENPP4	2.85682	1.33852	O	1.32402	0.769991
P49961-6	Isoform 6 of Ectonucleoside triphosphate diphosphohydrolase 1	`ENTPD1	0.521466	-0.58693		2.27731	-2.29296	O
P11171-2	Isoform 2 of Protein 4.1	`EPB41	0.627594	-0.732856		0.454711	-0.742764
Q9H4G0-2	Isoform 2 of Band 4.1-like protein 1	`EPB41L1	1.85234	0.848702		1.16967	1.17145
O43491	Band 4.1-like protein 2	`EPB41L2	1.05645	-0.347764		2.74195	-0.717104
Q9Y2J2-2	Isoform 2 of Band 4.1-like protein 3	`EPB41L3	5.06276	2.30182	O	5.49458	1.68696	O
Q9HCM4	Band 4.1-like protein 5	`EPB41L5	4.09191	-1.92939	O	1.1322	-1.64374
P16452-2	Isoform Long of Erythrocyte membrane protein band 4.2	`EPB42	3.06694	-1.23948	O	4.12867	-1.61058	O
Q9UM22	Mammalian ependymin-related protein 1	`EPDR1	4.43392	2.08624	O	0.219616	0.224507
P07099	Epoxide hydrolase 1	`EPHX1	1.73806	-0.459192		1.00184	-0.532173
P34913	Bifunctional epoxide hydrolase 2	`EPHX2	0.0521619	-0.0377063		1.88273	-0.697506
Q7L775	EPM2A-interacting protein 1	`EPM2AIP1	6.52204	3.35649	O	0.299109	-0.581143
Q9Y6I3-1	Isoform 2 of Epsin-1	`EPN1	1.61499	0.843691		0.137685	-0.0599234
P58107	Epiplakin	`EPPK1	1.52708	0.492525		3.64732	0.79559
P07814	Bifunctional glutamate/proline--tRNA ligase	`EPRS	3.60164	0.485527		2.75537	0.539272
P42566	Epidermal growth factor receptor substrate 15	`EPS15	1.2214	0.421804		1.50518	0.595615
Q9UBC2-2	Isoform 2 of Epidermal growth factor receptor substrate 15-like 1	`EPS15L1	0.468287	-0.236439		0.265282	-0.384966
Q12929	Epidermal growth factor receptor kinase substrate 8	`EPS8	2.09377	0.904201		0.670357	1.19786
Q9H6S3	Epidermal growth factor receptor kinase substrate 8-like protein 2	`EPS8L2	0.983852	-0.512238		0.126194	-0.210124
P11678	Eosinophil peroxidase	`EPX	0.16311	0.334753		2.26305	0.871733
Q9NZ08-2	Isoform 2 of Endoplasmic reticulum aminopeptidase 1	`ERAP1	1.31062	-0.531417		0.0830612	-0.0225345
Q6P179	Endoplasmic reticulum aminopeptidase 2	`ERAP2	0.0823882	0.188827		0.621954	1.0885
Q969X5	Endoplasmic reticulum-Golgi intermediate compartment protein 1	`ERGIC1	0.0098927	-0.00773621		2.01963	-0.618961
P84090	Enhancer of rudimentary homolog	`ERH	0.514342	0.415801		11.1038	1.882	O
O94905	Erlin-2	`ERLIN2	3.28571	-1.42656	O	4.57712	-1.81417	O
Q7Z2K6	Endoplasmic reticulum metallopeptidase 1	`ERMP1	2.51514	-2.72418	O	1.1982	-1.50541
Q96HE7	ERO1-like protein alpha	`ERO1A	4.58712	0.898583		4.5127	0.95426
P30040	Endoplasmic reticulum resident protein 29	`ERP29	2.41614	-0.449699		1.70054	-0.390373
Q9BS26	Endoplasmic reticulum resident protein 44	`ERP44	7.8976	0.819893		3.64863	0.645799
Q96AP7	Endothelial cell-selective adhesion molecule	`ESAM	0.595399	-0.265807		1.10382	0.41862
P10768	S-formylglutathione hydrolase	`ESD	4.41431	0.777873		1.28194	0.812547
Q9BSJ8-2	Isoform 2 of Extended synaptotagmin-1	`ESYT1	1.75535	-0.400877		0.735465	0.300104
A0FGR8-6	Isoform 6 of Extended synaptotagmin-2	`ESYT2	0.0578448	-0.0403566		0.0433666	-0.0421196
P62495	Eukaryotic peptide chain release factor subunit 1	`ETF1	3.43076	1.50319	O	3.99884	0.800147
P13804	Electron transfer flavoprotein subunit alpha, mitochondrial	`ETFA	2.15567	0.371015		1.44657	0.452791
P38117-2	Isoform 2 of Electron transfer flavoprotein subunit beta	`ETFB	7.37191	1.03859	O	1.7956	0.707573
O95571	Persulfide dioxygenase ETHE1, mitochondrial	`ETHE1	2.21302	0.615399		3.74061	1.02002	O
Q9UI08-2	Isoform 1 of Ena/VASP-like protein	`EVL	0.0758742	0.0934462		1.14003	0.752023
Q92817	Envoplakin	`EVPL	2.62545	-0.869343		2.56276	-1.32219	O
Q01844-5	Isoform 5 of RNA-binding protein EWS	`EWSR1	1.44533	0.82893		6.07479	2.65557	O
Q9NV70	Exocyst complex component 1	`EXOC1	1.26308	-0.99534		1.3506	2.14248
Q96KP1	Exocyst complex component 2	`EXOC2	0.00115612	-0.00139787		2.25095	0.961421
O60645	Exocyst complex component 3	`EXOC3	1.18571	-0.711079		0.843973	-0.42527
Q96A65	Exocyst complex component 4	`EXOC4	1.0214	0.530785		0.284977	0.396862
O00471	Exocyst complex component 5	`EXOC5	0.26426	-0.185624		0.786494	0.885245
Q9Y2D4	Exocyst complex component 6B	`EXOC6B	0.0247455	0.0354282		0.835232	-1.10572
Q8IYI6	Exocyst complex component 8	`EXOC8	4.26952	-1.89301	O	0.366369	0.332826
Q13868	Exosome complex component RRP4	`EXOSC2	0.641133	0.753698		3.61219	1.40678	O
Q9NPD3	Exosome complex component RRP41	`EXOSC4	3.62254	1.99224	O	3.86547	1.22518	O
P15311	Ezrin	`EZR	0.539031	-0.175033		1.57542	-0.42543
Q9Y624	Junctional adhesion molecule A	`F11R	5.42698	-1.23148	O	4.77987	-1.65848	O
P00748	Coagulation factor XII	`F12	1.56039	0.852704		6.57837	2.91384	O
P00488	Coagulation factor XIII A chain	`F13A1	2.22218	1.33877	O	0.770972	-0.488715
P00734	Prothrombin	`F2	0.672086	-0.319532		0.996677	-0.624058
P23610	Factor VIII intron 22 protein	`F8A1	0.856824	1.1074		0.248027	0.365978
P00740	Coagulation factor IX	`F9	0.151	0.274849		0.768543	0.731646
P05413	Fatty acid-binding protein, heart	`FABP3	2.09433	0.90956		3.80659	1.78299	O
P15090	Fatty acid-binding protein, adipocyte	`FABP4	0.0428045	0.0561224		0.0728692	-0.0886904
Q01469	Fatty acid-binding protein, epidermal	`FABP5	3.37128	-0.615996		2.27701	0.806404
Q96CS3	FAS-associated factor 2	`FAF2	2.4908	1.1914	O	0.691305	0.66018
P16930	Fumarylacetoacetase	`FAH	5.20582	1.36863	O	3.32169	0.928936
Q6P587-3	Isoform 3 of Acylpyruvase FAHD1, mitochondrial	`FAHD1	2.66072	-1.93034	O	0.826348	-1.70516
Q96GK7	Fumarylacetoacetate hydrolase domain-containing protein 2A	`FAHD2A	0.498419	0.204005		2.36161	0.551892
Q8IWE2	Protein NOXP20	`FAM114A1	2.17272	-1.92559	O	1.25442	0.832809
Q9NZB2-6	Isoform F of Constitutive coactivator of PPAR-gamma-like protein 1	`FAM120A	6.70872	1.26308	O	5.26927	1.53587	O
A6ZKI3	Protein FAM127A	`FAM127A	5.76625	1.47322	O	3.41913	1.47185	O
Q9BZQ8	Protein Niban	`FAM129A	6.51762	0.806032		2.39068	-0.724318
Q96TA1	Niban-like protein 1	`FAM129B	0.197446	-0.252275		1.00127	1.12284
Q96A26	Protein FAM162A	`FAM162A	0.881139	0.534342		0.00114036	0.00180795
Q15018	BRISC complex subunit Abro1	`FAM175B	0.0487493	-0.0928764		1.19787	1.35423
Q9BRX8	Redox-regulatory protein FAM213A	`FAM213A	0.668101	0.309287		3.93739	1.42416	O
Q92520	Protein FAM3C	`FAM3C	0.190325	-0.14877		0.380969	-0.727013
Q9H0Q0	Protein FAM49A	`FAM49A	2.30673	-0.498866		2.00934	1.40174	O
Q9NUQ9	Protein FAM49B	`FAM49B	6.14933	1.16192	O	2.05466	0.633917
Q52LJ0-2	Isoform 2 of Protein FAM98B	`FAM98B	6.85874	1.53631	O	5.41456	1.49895	O
Q9Y4F1	FERM, RhoGEF and pleckstrin domain-containing protein 1	`FARP1	3.94098	-1.35784	O	0.499774	-0.357225
Q9Y285	Phenylalanine--tRNA ligase alpha subunit	`FARSA	6.88147	0.823453		1.63812	0.373653
Q9NSD9	Phenylalanine--tRNA ligase beta subunit	`FARSB	2.15049	0.793378		3.91131	0.808716
P49327	Fatty acid synthase	`FASN	0.284064	0.16806		5.43482	1.95913	O
P62861	40S ribosomal protein S30	`FAU	0.808679	1.55361		11.3916	2.18265	O
P22087	rRNA 2'-O-methyltransferase fibrillarin	`FBL	3.28077	0.477927		3.45185	0.405578
P23142-4	Isoform C of Fibulin-1	`FBLN1	2.11222	1.00019	O	3.65866	2.40382	O
P23142	Fibulin-1	`FBLN1	4.18399	0.858219		5.47188	1.39933	O
P98095-2	Isoform 2 of Fibulin-2	`FBLN2	0.465067	0.233062		2.13395	1.27025	O
Q9UBX5	Fibulin-5	`FBLN5	1.74285	0.785561		2.87376	0.699034
P35555	Fibrillin-1	`FBN1	2.09481	0.495308		0.301771	-0.273116
P09467	Fructose-1,6-bisphosphatase 1	`FBP1	0.16183	-0.172367		1.89552	0.489285
Q96IG2	F-box/LRR-repeat protein 20	`FBXL20	2.66385	0.9608		0.933534	0.636302
Q9Y6R7	IgGFc-binding protein	`FCGBP	2.71372	2.09468	O	0.0902624	-0.0499385
P12314	High affinity immunoglobulin gamma Fc receptor I	`FCGR1A	2.85769	1.61425	O	0.799085	0.70299
P08637	Low affinity immunoglobulin gamma Fc region receptor III-A	`FCGR3A	2.61674	1.98201	O	5.51113	2.45831	O
P55899	IgG receptor FcRn large subunit p51	`FCGRT	2.74883	0.742405		0.801328	0.51388
O75636	Ficolin-3	`FCN3	0.561199	-0.322766		0.0859894	-0.125921
P14324	Farnesyl pyrophosphate synthase	`FDPS	0.700459	-0.560256		0.688739	0.387305
P22570-3	Isoform 3 of NADPH:adrenodoxin oxidoreductase, mitochondrial	`FDXR	0.230476	-0.316912		4.15105	1.24625	O
P39748	Flap endonuclease 1	`FEN1	1.6243	0.458707		1.6725	0.650768
Q96AC1-3	Isoform 3 of Fermitin family homolog 2	`FERMT2	3.71418	-0.819976		7.20197	-1.35892	O
Q86UX7	Fermitin family homolog 3	`FERMT3	2.76585	1.31355	O	1.21601	-1.45086
P02671	Fibrinogen alpha chain	`FGA	0.796876	-1.22243		5.09218	-1.31549	O
P02675	Fibrinogen beta chain	`FGB	1.46378	-1.79081		2.73626	-0.847687
P02679	Fibrinogen gamma chain	`FGG	1.70393	-1.81968		2.93512	-1.19103	O
P07954	Fumarate hydratase, mitochondrial	`FH	0.4878	0.192802		2.08519	-0.623044
Q13642-4	Isoform 4 of Four and a half LIM domains protein 1	`FHL1	5.63349	-1.12989	O	2.79981	-0.517065
Q9Y613	FH1/FH2 domain-containing protein 1	`FHOD1	0.777368	0.347419		0.023421	-0.0329445
Q6UN15	Pre-mRNA 3'-end-processing factor FIP1	`FIP1L1	3.2355	1.45007	O	2.83919	2.03646	O
Q96AY3	Peptidyl-prolyl cis-trans isomerase FKBP10	`FKBP10	15.2942	3.35691	O	2.76516	1.37727	O
Q9NYL4	Peptidyl-prolyl cis-trans isomerase FKBP11	`FKBP11	3.67538	2.43147	O	6.1982	2.25831	O
Q5T1M5	FK506-binding protein 15	`FKBP15	0.127489	-0.195523		1.45223	0.934795
P62942	Peptidyl-prolyl cis-trans isomerase FKBP1A	`FKBP1A	9.37254	1.25462	O	3.56838	1.42473	O
P26885	Peptidyl-prolyl cis-trans isomerase FKBP2	`FKBP2	1.63908	0.402347		6.64749	0.594071
Q00688	Peptidyl-prolyl cis-trans isomerase FKBP3	`FKBP3	8.24955	1.97204	O	3.87308	1.08016	O
Q02790	Peptidyl-prolyl cis-trans isomerase FKBP4	`FKBP4	0.80954	0.521687		0.307693	-0.164509
Q13451	Peptidyl-prolyl cis-trans isomerase FKBP5	`FKBP5	5.76669	2.33683	O	1.3805	0.717925
Q14318-2	Isoform 2 of Peptidyl-prolyl cis-trans isomerase FKBP8	`FKBP8	0.0569894	0.0442257		0.264851	-0.326649
O95302	Peptidyl-prolyl cis-trans isomerase FKBP9	`FKBP9	2.7748	1.31015	O	3.04919	1.27487	O
Q13045	Protein flightless-1 homolog	`FLII	0.298904	0.124963		2.74731	-0.856215
P21333	Filamin-A	`FLNA	1.1038	-0.218554		1.89273	-0.346864
O75369-8	Isoform 8 of Filamin-B	`FLNB	4.63941	-0.593836		4.79784	-0.857037
Q14315	Filamin-C	`FLNC	10.4018	1.46506	O	5.03292	-1.0112	O
O75955	Flotillin-1	`FLOT1	2.51332	-1.03134	O	3.86356	-1.33604	O
Q14254	Flotillin-2	`FLOT2	4.5424	-0.764618		6.46476	-0.690611
Q96HJ9-2	Isoform 2 of Protein FMC1 homolog	`FMC1	2.07637	0.781581		2.56562	1.45781	O
O95466-3	Isoform 3 of Formin-like protein 1	`FMNL1	2.75134	1.06401	O	0.260409	-0.241368
Q06828	Fibromodulin	`FMOD	3.52549	1.61998	O	0.992052	-0.946193
Q06787	Synaptic functional regulator FMR1	`FMR1	1.98018	1.15512		2.54255	1.38123	O
P02751	Fibronectin	`FN1	0.285678	0.106305		0.629222	0.253962
Q9H479	Fructosamine-3-kinase	`FN3K	0.583541	-0.290887		0.00264397	-0.0011851
Q9HA64	Ketosamine-3-kinase	`FN3KRP	1.57469	0.507893		0.145266	0.130963
P15328	Folate receptor alpha	`FOLR1	3.79822	-1.43671	O	0.570937	0.220359
P14207	Folate receptor beta	`FOLR2	8.4995	1.51551	O	0.000156057	-0.000258764
P85037	Forkhead box protein K1	`FOXK1	2.5932	1.36459	O	3.20118	1.49667	O
O94915	Protein furry homolog-like	`FRYL	0.334214	0.374154		0.488544	0.56878
Q16658	Fascin	`FSCN1	1.17785	0.38505		1.32715	0.806216
P02794	Ferritin heavy chain	`FTH1	2.54231	2.82713	O	0.420343	0.385491
P02792	Ferritin light chain	`FTL	5.55511	3.94644	O	5.10591	2.41399	O
Q96AE4-2	Isoform 2 of Far upstream element-binding protein 1	`FUBP1	5.96331	1.63077	O	6.4483	1.46251	O
Q96I24	Far upstream element-binding protein 3	`FUBP3	8.17943	1.95644	O	2.22811	1.1842	O
P04066	Tissue alpha-L-fucosidase	`FUCA1	2.13931	1.9453	O	1.09644	0.596109
Q9BTY2	Plasma alpha-L-fucosidase	`FUCA2	4.40662	2.82476	O	4.04038	1.63013	O
Q8N0W3-2	Isoform 2 of L-fucose kinase	`FUK	1.25077	0.868958		1.84609	1.18996
P35637	RNA-binding protein FUS	`FUS	9.14985	1.40254	O	4.23218	1.36789	O
P51114	Fragile X mental retardation syndrome-related protein 1	`FXR1	0.934109	-0.711295		0.224851	-0.691794
P51116	Fragile X mental retardation syndrome-related protein 2	`FXR2	0.6181	0.6192		0.959461	0.694022
Q96QD9	UAP56-interacting factor	`FYTTD1	3.89159	1.80381	O	2.89285	1.28664	O
Q13283	Ras GTPase-activating protein-binding protein 1	`G3BP1	9.29978	2.17886	O	4.72938	2.23744	O
Q9UN86	Ras GTPase-activating protein-binding protein 2	`G3BP2	3.57986	1.51956	O	2.30761	2.25103	O
P11413-2	Isoform Long of Glucose-6-phosphate 1-dehydrogenase	`G6PD	3.48402	1.00186	O	4.90009	0.901373
P10253	Lysosomal alpha-glucosidase	`GAA	2.16983	1.32481	O	5.33398	2.17385	O
Q14376	UDP-glucose 4-epimerase	`GALE	0.536586	0.542894		0.0399666	-0.0730172
P51570-2	Isoform 2 of Galactokinase	`GALK1	2.4599	0.589558		2.63858	0.698336
Q01415	N-acetylgalactosamine kinase	`GALK2	0.856594	0.829077		0.223926	-0.303789
Q96C23	Aldose 1-epimerase	`GALM	9.10508	1.68995	O	1.8112	0.557965
P34059	N-acetylgalactosamine-6-sulfatase	`GALNS	8.31123	3.61567	O	5.45457	3.59705	O
P07902	Galactose-1-phosphate uridylyltransferase	`GALT	1.09091	1.27935		3.42755	0.90471
Q14697-2	Isoform 2 of Neutral alpha-glucosidase AB	`GANAB	4.83074	0.555563		4.65498	0.966807
P04406	Glyceraldehyde-3-phosphate dehydrogenase	`GAPDH	9.05602	1.47128	O	4.62778	1.10423	O
Q14C86-6	Isoform 6 of GTPase-activating protein and VPS9 domain-containing protein 1	`GAPVD1	2.00791	-0.779899		0.0111708	0.0255835
Q9NY12	H/ACA ribonucleoprotein complex subunit 1	`GAR1	0.425021	0.46138		4.74983	1.43533	O
P41250	Glycine--tRNA ligase	`GARS	1.50276	1.0662		4.21343	0.773166
P22102	Trifunctional purine biosynthetic protein adenosine-3	`GART	5.22979	1.17376	O	2.12541	0.759698
P04062	Glucosylceramidase	`GBA	7.49178	1.57393	O	2.55102	1.24627	O
O75323	Protein NipSnap homolog 2	`GBAS	0.210506	-0.0581307		0.784288	0.135858
Q04446	1,4-alpha-glucan-branching enzyme	`GBE1	5.08212	0.815992		1.88608	0.76748
Q92538	Golgi-specific brefeldin A-resistance guanine nucleotide exchange factor 1	`GBF1	1.43199	0.735579		0.182935	-0.235616
P32455	Guanylate-binding protein 1	`GBP1	7.64824	1.83359	O	0.795894	0.382641
P32456	Guanylate-binding protein 2	`GBP2	6.07793	1.55339	O	0.413888	0.337112
P02774-3	Isoform 3 of Vitamin D-binding protein	`GC	1.00235	-0.643767		3.0862	-0.764128
P28676	Grancalcin	`GCA	2.78732	1.45679	O	1.36342	0.519163
Q92947	Glutaryl-CoA dehydrogenase, mitochondrial	`GCDH	1.31395	1.1325		0.742464	0.681151
P30047	GTP cyclohydrolase 1 feedback regulatory protein	`GCHFR	1.59766	0.414419		6.7843	2.27297	O
P48506	Glutamate--cysteine ligase catalytic subunit	`GCLC	2.1471	0.821066		1.17502	-1.00989
P48507	Glutamate--cysteine ligase regulatory subunit	`GCLM	2.58338	1.29554	O	0.615035	0.422172
Q92616	eIF-2-alpha kinase activator GCN1	`GCN1	5.40181	1.30797	O	3.66805	1.61787	O
P23434	Glycine cleavage system H protein, mitochondrial	`GCSH	0.898087	0.625291		1.82489	1.61448
P55107	Growth/differentiation factor 10	`GDF10	0.0573092	-0.0692868		0.0310589	0.0514143
P31150	Rab GDP dissociation inhibitor alpha	`GDI1	1.50883	0.357241		0.905531	0.400547
P50395	Rab GDP dissociation inhibitor beta	`GDI2	3.83548	0.53948		0.131796	-0.186354
Q96RP9-2	Isoform 2 of Elongation factor G, mitochondrial	`GFM1	0.140842	-0.112594		1.89085	1.28
Q06210	Glutamine--fructose-6-phosphate aminotransferase [isomerizing] 1	`GFPT1	5.0809	1.17441	O	5.96937	1.30952	O
Q92820	Gamma-glutamyl hydrolase	`GGH	2.39029	1.82482	O	0.472619	0.52289
P36269-3	Isoform 3 of Gamma-glutamyltransferase 5	`GGT5	4.12245	2.37204	O	1.52931	0.933934
Q8N2G8	GH3 domain-containing protein	`GHDC	0.09904	0.126357		1.54923	1.15242
Q8WWP7	GTPase IMAP family member 1	`GIMAP1	0.213272	0.327081		0.300683	0.263862
Q9NUV9	GTPase IMAP family member 4	`GIMAP4	6.19085	2.45432	O	2.23302	-1.11527	O
Q96F15-2	Isoform 2 of GTPase IMAP family member 5	`GIMAP5	0.11372	-0.0888532		0.658408	0.750048
Q8NHV1	GTPase IMAP family member 7	`GIMAP7	2.82258	2.04407	O	3.34856	-2.44485	O
Q8ND71	GTPase IMAP family member 8	`GIMAP8	0.087356	0.0752003		1.68855	-0.966403
O14908	PDZ domain-containing protein GIPC1	`GIPC1	3.04648	1.57305	O	2.12471	0.924756
P32189	Glycerol kinase	`GK	0.263933	0.38283		1.30089	1.41594
P06280	Alpha-galactosidase A	`GLA	4.77824	2.71375	O	8.46053	3.26326	O
P16278	Beta-galactosidase	`GLB1	7.86979	2.11143	O	4.97104	1.69249	O
Q92896-2	Isoform 2 of Golgi apparatus protein 1	`GLG1	1.04074	0.551866		0.137764	-0.113414
Q9H4G4	Golgi-associated plant pathogenesis-related protein 1	`GLIPR2	0.934087	-0.668313		2.66659	0.680456
Q04760	Lactoylglutathione lyase	`GLO1	0.550939	0.420201		2.23133	0.586635
Q9HC38	Glyoxalase domain-containing protein 4	`GLOD4	2.16249	0.91835		0.917008	0.663408
P35754	Glutaredoxin-1	`GLRX	5.2391	1.10913	O	5.22547	1.30187	O
O76003	Glutaredoxin-3	`GLRX3	2.66286	2.9636	O	1.50066	1.91678
Q86SX6	Glutaredoxin-related protein 5, mitochondrial	`GLRX5	1.15099	0.577411		1.07291	0.151736
O94925-3	Isoform 3 of Glutaminase kidney isoform, mitochondrial	`GLS	0.45236	-0.204858		0.13389	0.0632896
O94925	Glutaminase kidney isoform, mitochondrial	`GLS	1.20777	-0.439832		1.25606	-0.51333
P00367	Glutamate dehydrogenase 1, mitochondrial	`GLUD1	0.568063	-0.122701		0.261355	-0.0685418
P15104	Glutamine synthetase	`GLUL	3.37638	1.17171	O	3.10829	2.36797	O
Q49A26	Putative oxidoreductase GLYR1	`GLYR1	0.10121	0.0802395		0.135808	0.22166
P17900	Ganglioside GM2 activator	`GM2A	2.70946	1.87537	O	1.37662	0.731032
P60983	Glia maturation factor beta	`GMFB	3.31912	1.39172	O	0.696593	0.387706
O60234	Glia maturation factor gamma	`GMFG	0.198698	0.270527		0.222926	-0.244513
Q96IJ6-2	Isoform 2 of Mannose-1-phosphate guanyltransferase alpha	`GMPPA	1.84029	0.921236		6.73526	2.06392	O
Q9Y5P6-2	Isoform 2 of Mannose-1-phosphate guanyltransferase beta	`GMPPB	4.3258	1.40044	O	3.34426	1.55001	O
Q9P2T1-2	Isoform 2 of GMP reductase 2	`GMPR2	1.70406	1.0715		4.52681	2.3117	O
P49915	GMP synthase [glutamine-hydrolyzing]	`GMPS	2.77184	0.679886		0.679043	0.23059
P29992	Guanine nucleotide-binding protein subunit alpha-11	`GNA11	5.52418	-1.09898	O	8.19554	-1.13544	O
Q14344	Guanine nucleotide-binding protein subunit alpha-13	`GNA13	2.84329	-0.427473		0.414989	-0.262414
P04899-4	Isoform sGi2 of Guanine nucleotide-binding protein G(i) subunit alpha-2	`GNAI2	2.0202	0.247198		1.62297	-0.513132
P08754	Guanine nucleotide-binding protein G(k) subunit alpha	`GNAI3	2.00242	0.875531		5.91688	1.45295	O
P50148	Guanine nucleotide-binding protein G(q) subunit alpha	`GNAQ	6.47509	-0.838134		3.64335	-0.919783
Q5JWF2	Guanine nucleotide-binding protein G(s) subunit alpha isoforms XLas	`GNAS	2.35644	-0.441573		2.58615	-0.517403
P62873	Guanine nucleotide-binding protein G(I)/G(S)/G(T) subunit beta-1	`GNB1	0.16263	-0.0403694		0.175313	-0.0725216
P62879	Guanine nucleotide-binding protein G(I)/G(S)/G(T) subunit beta-2	`GNB2	2.11725	-0.654082		0.113741	-0.0506696
Q9UBI6	Guanine nucleotide-binding protein G(I)/G(S)/G(O) subunit gamma-12	`GNG12	2.51884	-0.803518		0.216169	-0.0703398
P59768	Guanine nucleotide-binding protein G(I)/G(S)/G(O) subunit gamma-2	`GNG2	1.51386	0.720341		0.603413	-0.910649
P36915	Guanine nucleotide-binding protein-like 1	`GNL1	0.225638	-0.293885		2.62038	1.63935	O
P46926	Glucosamine-6-phosphate isomerase 1	`GNPDA1	6.4828	1.65909	O	3.21981	1.91701	O
Q8TDQ7	Glucosamine-6-phosphate isomerase 2	`GNPDA2	1.79361	1.00939		2.02329	1.14878	O
P15586	N-acetylglucosamine-6-sulfatase	`GNS	3.70683	1.16251	O	1.79627	1.16612
Q9H4A6	Golgi phosphoprotein 3	`GOLPH3	0.105496	-0.108806		0.212599	0.147192
Q9BXV9	EKC/KEOPS complex subunit GON7	`GON7	4.1454	2.5459	O	2.80387	1.42179	O
Q9H8Y8-3	Isoform 3 of Golgi reassembly-stacking protein 2	`GORASP2	0.787656	1.43838		1.76612	0.833365
O14653-2	Isoform B of Golgi SNAP receptor complex member 2	`GOSR2	0.685407	0.509578		0.78711	0.548454
P17174	Aspartate aminotransferase, cytoplasmic	`GOT1	5.09169	1.27176	O	1.16658	0.836558
P00505	Aspartate aminotransferase, mitochondrial	`GOT2	3.67267	0.560644		2.14004	0.43558
P21695	Glycerol-3-phosphate dehydrogenase [NAD(+)], cytoplasmic	`GPD1	2.41047	-1.87038	O	1.57029	1.14664
Q8N335	Glycerol-3-phosphate dehydrogenase 1-like protein	`GPD1L	3.22788	-1.42156	O	0.512078	0.366874
P43304	Glycerol-3-phosphate dehydrogenase, mitochondrial	`GPD2	0.0828053	-0.063193		0.9864	-0.375113
P06744	Glucose-6-phosphate isomerase	`GPI	5.01198	0.814488		2.77274	0.739092
P51674	Neuronal membrane glycoprotein M6-a	`GPM6A	4.4664	1.25965	O	0.413575	-0.471206
Q8NFJ5	Retinoic acid-induced protein 3	`GPRC5A	5.09028	-2.76797	O	3.21903	-3.78571	O
Q13098-7	Isoform 2 of COP9 signalosome complex subunit 1	`GPS1	0.328214	0.401372		1.47269	0.312845
P07203	Glutathione peroxidase 1	`GPX1	3.94018	1.31456	O	5.0217	2.02064	O
P22352	Glutathione peroxidase 3	`GPX3	1.03657	0.315312		1.34594	0.636047
P36969	Phospholipid hydroperoxide glutathione peroxidase, mitochondrial	`GPX4	0.293551	0.138906		0.855396	0.333422
P62993	Growth factor receptor-bound protein 2	`GRB2	2.94228	0.67705		2.32218	0.718177
Q9H772	Gremlin-2	`GREM2	0.271888	0.433472		3.65207	-2.27539	O
Q9UBQ7	Glyoxylate reductase/hydroxypyruvate reductase	`GRHPR	1.34512	0.420583		2.3472	0.536997
P25098	Beta-adrenergic receptor kinase 1	`GRK2	4.51067	1.80186	O	4.15361	1.69747	O
P28799	Granulins	`GRN	0.650623	0.706316		2.30271	1.51613	O
Q9BQ67	Glutamate-rich WD repeat-containing protein 1	`GRWD1	3.71677	2.40692	O	1.7504	1.89703
P57764	Gasdermin-D	`GSDMD	5.51217	1.73986	O	0.149564	-0.199075
P49841-2	Isoform 2 of Glycogen synthase kinase-3 beta	`GSK3B	1.08542	0.594493		0.453012	0.377697
P06396	Gelsolin	`GSN	1.04599	-0.254264		0.695494	-0.289105
P15170-3	Isoform 3 of Eukaryotic peptide chain release factor GTP-binding subunit ERF3A	`GSPT1	1.38072	1.11518		0.79411	-0.535263
P00390	Glutathione reductase, mitochondrial	`GSR	3.43884	0.823206		1.27675	0.326821
P48637	Glutathione synthetase	`GSS	3.75183	0.97117		1.29024	0.898685
P08263	Glutathione S-transferase A1	`GSTA1	0.54133	0.809623		0.0322322	-0.174981
Q9Y2Q3	Glutathione S-transferase kappa 1	`GSTK1	0.710913	0.219617		1.1557	0.45204
P09488	Glutathione S-transferase Mu 1	`GSTM1	0.188708	-0.237752		0.39766	-0.562409
P28161	Glutathione S-transferase Mu 2	`GSTM2	0.70809	-0.620175		0.823153	-0.607725
P21266	Glutathione S-transferase Mu 3	`GSTM3	1.20522	0.567349		1.58885	-0.571496
P78417	Glutathione S-transferase omega-1	`GSTO1	3.94971	1.62941	O	2.99707	0.855165
P09211	Glutathione S-transferase P	`GSTP1	0.147319	0.0437574		1.64563	0.701663
P30711	Glutathione S-transferase theta-1	`GSTT1	1.16005	1.57686		1.50833	1.65255
P78347	General transcription factor II-I	`GTF2I	1.86179	0.999913		0.500071	0.378008
Q9Y5Q8-3	Isoform 3 of General transcription factor 3C polypeptide 5	`GTF3C5	0.473565	0.462803		2.66629	1.85375	O
P33402-2	Isoform 2 of Guanylate cyclase soluble subunit alpha-2	`GUCY1A2	2.67212	-0.895965		0.611141	0.643925
Q02153	Guanylate cyclase soluble subunit beta-1	`GUCY1B3	0.332803	0.140315		0.354402	0.156279
Q16774	Guanylate kinase	`GUK1	4.37912	1.70672	O	3.09992	3.80868	O
P08236	Beta-glucuronidase	`GUSB	6.50395	2.00435	O	1.99521	1.34125
P46976	Glycogenin-1	`GYG1	3.00625	1.12895	O	4.57379	1.466	O
P02724	Glycophorin-A	`GYPA	5.67493	-2.79324	O	3.55187	-2.93776	O
P13807	Glycogen [starch] synthase, muscle	`GYS1	7.08439	1.29974	O	1.53225	0.860666
P07305	Histone H1.0	`H1F0	3.98738	-1.6211	O	3.44267	-0.745607
Q92522	Histone H1x	`H1FX	0.502755	0.251556		0.664476	-0.535064
O75367	Core histone macro-H2A.1	`H2AFY	1.92679	-0.36525		3.64022	-0.422485
Q9P0M6	Core histone macro-H2A.2	`H2AFY2	0.374337	-0.133305		1.66922	-0.426817
P0C0S5	Histone H2A.Z	`H2AFZ	0.255174	0.128106		2.55735	0.301633
P84243	Histone H3.3	`H3F3A	0.375093	-0.155969		0.477482	-0.45361
O95479	GDH/6PGL endoplasmic bifunctional protein	`H6PD	0.0539382	-0.0583936		1.38468	-0.567199
Q9P035	Very-long-chain (3R)-3-hydroxyacyl-CoA dehydratase 3	`HACD3	2.25002	-0.683113		0.684445	0.711507
Q16836-2	Isoform 2 of Hydroxyacyl-coenzyme A dehydrogenase, mitochondrial	`HADH	0.291293	-0.178774		2.8683	0.414941
P40939	Trifunctional enzyme subunit alpha, mitochondrial	`HADHA	6.09307	-1.61171	O	3.7905	-0.920825
P55084	Trifunctional enzyme subunit beta, mitochondrial	`HADHB	3.83265	-0.549936		2.36005	-0.549806
Q16775	Hydroxyacylglutathione hydrolase, mitochondrial	`HAGH	0.351978	-0.20748		1.72813	-0.452885
P10915	Hyaluronan and proteoglycan link protein 1	`HAPLN1	1.04156	1.8546		0.0497274	0.128342
P12081	Histidine--tRNA ligase, cytoplasmic	`HARS	2.46882	0.766788		3.81159	0.93389
O14929	Histone acetyltransferase type B catalytic subunit	`HAT1	1.78803	2.00904		3.45073	1.66687	O
P69905	Hemoglobin subunit alpha	`HBA1	5.82042	-1.15083	O	1.44634	-0.701758
P68871	Hemoglobin subunit beta	`HBB	4.57347	-0.828138		1.51554	-0.700184
P02042	Hemoglobin subunit delta	`HBD	5.39682	-1.33385	O	2.80307	-1.50735	O
P69891	Hemoglobin subunit gamma-1	`HBG1	2.31117	-1.10225	O	0.49883	-0.540844
P69892	Hemoglobin subunit gamma-2	`HBG2	0.279879	0.630169		1.46736	-2.45941
P09105	Hemoglobin subunit theta-1	`HBQ1	0.393293	0.262067		0.794682	-0.916571
P02008	Hemoglobin subunit zeta	`HBZ	0.0660359	-0.0765263		0.414468	0.342609
P51610-4	Isoform 4 of Host cell factor 1	`HCFC1	2.2787	0.7391		2.71116	1.3819	O
P08631	Tyrosine-protein kinase HCK	`HCK	0.265301	0.298549		0.426536	0.488779
P14317	Hematopoietic lineage cell-specific protein	`HCLS1	9.37895	2.30595	O	6.36966	2.13169	O
Q13547	Histone deacetylase 1	`HDAC1	2.4174	1.25954	O	0.0216479	-0.0208234
Q92769	Histone deacetylase 2	`HDAC2	1.21058	0.418173		0.94056	0.374299
P51858	Hepatoma-derived growth factor	`HDGF	3.90976	1.25071	O	2.71223	0.66035
Q9Y3E1	Hepatoma-derived growth factor-related protein 3	`HDGFRP3	2.15464	-0.867289		0.100666	-0.110585
Q9H0R4	Haloacid dehalogenase-like hydrolase domain-containing protein 2	`HDHD2	1.49761	0.896469		4.38311	2.85565	O
Q9BSH5	Haloacid dehalogenase-like hydrolase domain-containing protein 3	`HDHD3	6.21678	1.72677	O	4.32723	1.10023	O
Q00341	Vigilin	`HDLBP	2.58709	1.13476	O	0.896206	0.664336
Q86XA9	HEAT repeat-containing protein 5A	`HEATR5A	1.21478	1.01246		4.87693	2.8083	O
Q9NRV9	Heme-binding protein 1	`HEBP1	1.01796	0.598907		0.797293	0.498051
Q9Y5Z4	Heme-binding protein 2	`HEBP2	2.45347	1.66254	O	0.770706	0.507948
Q5T447	E3 ubiquitin-protein ligase HECTD3	`HECTD3	0.070701	-0.0853252		1.08646	0.818416
P06865	Beta-hexosaminidase subunit alpha	`HEXA	0.532254	0.763529		0.132642	0.262013
P07686	Beta-hexosaminidase subunit beta	`HEXB	4.29094	0.869286		6.71755	1.55996	O
P31937	3-hydroxyisobutyrate dehydrogenase, mitochondrial	`HIBADH	1.35414	0.220794		0.271432	-0.08798
Q6NVY1	3-hydroxyisobutyryl-CoA hydrolase, mitochondrial	`HIBCH	0.290286	0.116987		1.66661	0.574287
P49773	Histidine triad nucleotide-binding protein 1	`HINT1	0.18348	0.19291		2.63497	0.713668
Q9BX68	Histidine triad nucleotide-binding protein 2, mitochondrial	`HINT2	1.46088	0.360479		5.78525	1.11745	O
Q9NQE9	Histidine triad nucleotide-binding protein 3	`HINT3	0.341126	0.379233		1.98058	-2.06477
O00291	Huntingtin-interacting protein 1	`HIP1	0.351341	0.132979		1.85626	-0.644764
P16401	Histone H1.5	`HIST1H1B	0.379312	0.309827		6.1288	-0.438041
P10412	Histone H1.4	`HIST1H1E	2.49735	-0.84053		2.21258	-1.35409	O
Q96A08	Histone H2B type 1-A	`HIST1H2BA	0.702926	-0.34881		0.0679014	0.0366335
P06899	Histone H2B type 1-J	`HIST1H2BJ	0.672703	-0.136		1.04043	0.179667
O60814	Histone H2B type 1-K	`HIST1H2BK	0.161368	0.0689753		0.308653	0.162667
P62805	Histone H4	`HIST1H4A	0.0527048	0.0236291		3.87118	0.736896
Q6FI13	Histone H2A type 2-A	`HIST2H2AA3	0.243679	0.133487		1.39838	0.302703
Q7L7L0	Histone H2A type 3	`HIST3H2A	2.01593	0.941968		0.570694	-1.17966
P19367-3	Isoform 3 of Hexokinase-1	`HK1	5.49504	0.746066		2.63109	0.53783
P52789	Hexokinase-2	`HK2	0.0681488	-0.104135		1.14699	0.5142
P52790	Hexokinase-3	`HK3	6.70668	1.55668	O	2.48051	1.58695	O
P13746-2	Isoform 2 of HLA class I histocompatibility antigen, A-11 alpha chain	`HLA-A	0.452289	0.245366		0.655495	0.112797
P01892	HLA class I histocompatibility antigen, A-2 alpha chain	`HLA-A	1.05843	-0.697543		0.333071	0.743267
P30457	HLA class I histocompatibility antigen, A-66 alpha chain	`HLA-A	0.373621	0.39682		1.53634	-1.07029
P05534	HLA class I histocompatibility antigen, A-24 alpha chain	`HLA-A	1.09148	1.25568		0.115384	-0.268139
P30481	HLA class I histocompatibility antigen, B-44 alpha chain	`HLA-B	1.07355	-0.447865		10.4422	-0.942347
Q95604	HLA class I histocompatibility antigen, Cw-17 alpha chain	`HLA-C	1.04242	1.41887		0.0700933	-0.219935
P30499	HLA class I histocompatibility antigen, Cw-1 alpha chain	`HLA-C	1.32269	-1.13475		0.300016	-0.552951
P04222	HLA class I histocompatibility antigen, Cw-3 alpha chain	`HLA-C	3.09037	0.900633		1.75367	1.14061
P20036	HLA class II histocompatibility antigen, DP alpha 1 chain	`HLA-DPA1	1.49268	-0.593727		2.24665	1.13407	O
P04440	HLA class II histocompatibility antigen, DP beta 1 chain	`HLA-DPB1	0.0671918	0.0748482		1.56642	1.11735
P01920	HLA class II histocompatibility antigen, DQ beta 1 chain	`HLA-DQB1	0.238972	-0.195555		1.88233	1.00766
P01903	HLA class II histocompatibility antigen, DR alpha chain	`HLA-DRA	0.53419	-0.28139		3.4483	1.05259	O
P20039	HLA class II histocompatibility antigen, DRB1-11 beta chain	`HLA-DRB1	0.578905	-1.01533		0.172207	0.55735
P13760	HLA class II histocompatibility antigen, DRB1-4 beta chain	`HLA-DRB1	0.477546	-0.547459		0.267772	-0.496801
P01911	HLA class II histocompatibility antigen, DRB1-15 beta chain	`HLA-DRB1	0.251391	0.243347		0.420561	0.641269
P04229	HLA class II histocompatibility antigen, DRB1-1 beta chain	`HLA-DRB1	0.758111	-1.31306		4.22593	2.76644	O
Q30134	HLA class II histocompatibility antigen, DRB1-8 beta chain	`HLA-DRB1	0.408206	0.737166		2.06965	3.44781	O
P13762	HLA class II histocompatibility antigen, DR beta 4 chain	`HLA-DRB4	0.0422343	0.0625576		1.88026	-1.43366
Q30154	HLA class II histocompatibility antigen, DR beta 5 chain	`HLA-DRB5	0.106313	0.232067		0.0435049	0.246553
P13747	HLA class I histocompatibility antigen, alpha chain E	`HLA-E	6.78572	-1.43494	O	1.25342	-0.502362
P30511-3	Isoform 3 of HLA class I histocompatibility antigen, alpha chain F	`HLA-F	3.09862	1.00165	O	0.476433	0.495471
Q8TCT9	Minor histocompatibility antigen H13	`HM13	0.529666	1.03767		0.994342	0.901394
Q96RW7	Hemicentin-1	`HMCN1	1.8696	-2.81708		0.229177	0.47389
P17096	High mobility group protein HMG-I/HMG-Y	`HMGA1	4.8715	3.12854	O	0.789431	-1.54812
P09429	High mobility group protein B1	`HMGB1	1.65117	-0.628751		0.0978398	0.111377
P26583	High mobility group protein B2	`HMGB2	0.794823	-0.498284		2.1404	0.961228
P35914	Hydroxymethylglutaryl-CoA lyase, mitochondrial	`HMGCL	1.63252	-0.383227		0.490492	-0.259037
P09601	Heme oxygenase 1	`HMOX1	1.21653	1.08181		0.313591	0.233767
P30519	Heme oxygenase 2	`HMOX2	1.73512	0.792956		1.32701	0.75208
Q9H910-3	Isoform 3 of Hematological and neurological expressed 1-like protein	`HN1L	8.79339	3.92642	O	5.34801	2.85462	O
P50135	Histamine N-methyltransferase	`HNMT	1.86923	2.87848		0.0242935	-0.0920916
Q13151	Heterogeneous nuclear ribonucleoprotein A0	`HNRNPA0	6.43526	1.93328	O	7.75896	2.42684	O
P09651	Heterogeneous nuclear ribonucleoprotein A1	`HNRNPA1	9.31272	2.07275	O	8.32353	2.20895	O
P22626	Heterogeneous nuclear ribonucleoproteins A2/B1	`HNRNPA2B1	6.91957	1.32023	O	8.51745	1.72133	O
P51991-2	Isoform 2 of Heterogeneous nuclear ribonucleoprotein A3	`HNRNPA3	0.13909	-0.291669		2.26996	0.767425
P51991	Heterogeneous nuclear ribonucleoprotein A3	`HNRNPA3	8.11989	1.43326	O	6.70086	1.44769	O
Q99729-2	Isoform 2 of Heterogeneous nuclear ribonucleoprotein A/B	`HNRNPAB	2.46646	1.97154	O	2.04203	1.11946	O
P07910-2	Isoform C1 of Heterogeneous nuclear ribonucleoproteins C1/C2	`HNRNPC	7.73133	2.0687	O	5.78503	1.38162	O
Q14103	Heterogeneous nuclear ribonucleoprotein D0	`HNRNPD	9.73747	1.87204	O	5.40961	1.62128	O
O14979	Heterogeneous nuclear ribonucleoprotein D-like	`HNRNPDL	5.8212	1.15067	O	5.94399	1.16013	O
P52597	Heterogeneous nuclear ribonucleoprotein F	`HNRNPF	7.85768	1.70303	O	7.21798	1.97696	O
P31943	Heterogeneous nuclear ribonucleoprotein H	`HNRNPH1	7.42669	1.10973	O	9.53116	1.33778	O
P55795	Heterogeneous nuclear ribonucleoprotein H2	`HNRNPH2	6.94186	1.05617	O	2.06768	0.661897
P31942	Heterogeneous nuclear ribonucleoprotein H3	`HNRNPH3	11.6061	1.1547	O	9.57118	1.23376	O
P61978-3	Isoform 3 of Heterogeneous nuclear ribonucleoprotein K	`HNRNPK	9.39879	1.96193	O	9.19976	1.63434	O
P14866	Heterogeneous nuclear ribonucleoprotein L	`HNRNPL	0.390054	0.259692		0.967233	0.59
Q8WVV9	Heterogeneous nuclear ribonucleoprotein L-like	`HNRNPLL	0.0529325	0.0489271		4.02494	2.3004	O
P52272	Heterogeneous nuclear ribonucleoprotein M	`HNRNPM	10.0614	1.99705	O	4.47142	1.26015	O
O43390	Heterogeneous nuclear ribonucleoprotein R	`HNRNPR	5.63211	1.55533	O	4.54642	1.00171	O
Q00839	Heterogeneous nuclear ribonucleoprotein U	`HNRNPU	7.53946	1.62568	O	5.08572	1.48025	O
Q9BUJ2	Heterogeneous nuclear ribonucleoprotein U-like protein 1	`HNRNPUL1	6.56495	1.55932	O	4.08403	1.39297	O
Q1KMD3	Heterogeneous nuclear ribonucleoprotein U-like protein 2	`HNRNPUL2	2.10686	0.984709		1.49267	0.863703
Q86VS8	Protein Hook homolog 3	`HOOK3	1.56272	1.38746		0.145458	-0.314353
P00738	Haptoglobin	`HP	5.78108	-3.26205	O	1.32227	-0.965999
Q5SSJ5	Heterochromatin protein 1-binding protein 3	`HP1BP3	0.824366	-0.24681		1.51076	-0.720639
P37235	Hippocalcin-like protein 1	`HPCAL1	2.84569	-0.446768		0.855125	-0.263203
P15428	15-hydroxyprostaglandin dehydrogenase [NAD(+)]	`HPGD	0.30917	-0.444583		0.24549	0.233827
P00492	Hypoxanthine-guanine phosphoribosyltransferase	`HPRT1	4.40019	0.915996		0.973833	0.672056
P02790	Hemopexin	`HPX	7.14086	-1.50925	O	2.07373	0.327301
P04196	Histidine-rich glycoprotein	`HRG	9.78063	-2.54529	O	2.37421	-1.02175	O
P52758	Ribonuclease UK114	`HRSP12	0.164617	-0.250302		0.336542	-0.768824
Q53T59	HCLS1-binding protein 3	`HS1BP3	6.25886	1.86303	O	3.26711	0.84362
O75506	Heat shock factor-binding protein 1	`HSBP1	0.40049	0.483847		0.323781	0.405082
Q99714	3-hydroxyacyl-CoA dehydrogenase type-2	`HSD17B10	1.15523	0.255788		6.21131	0.934483
Q8NBQ5	Estradiol 17-beta-dehydrogenase 11	`HSD17B11	4.0511	-0.552834		3.441	-0.722838
Q53GQ0	Very-long-chain 3-oxoacyl-CoA reductase	`HSD17B12	2.73538	-0.857965		0.538748	0.407593
P51659	Peroxisomal multifunctional enzyme type 2	`HSD17B4	4.73802	-1.0039	O	0.318068	0.171046
O14756	17-beta-hydroxysteroid dehydrogenase type 6	`HSD17B6	4.60045	-1.32741	O	1.81073	-2.71323
Q92506	Estradiol 17-beta-dehydrogenase 8	`HSD17B8	0.593557	0.32057		0.764151	0.725501
Q6YN16	Hydroxysteroid dehydrogenase-like protein 2	`HSDL2	0.172004	0.0782652		1.72451	0.224059
P07900-2	Isoform 2 of Heat shock protein HSP 90-alpha	`HSP90AA1	2.20387	0.770021		0.0607471	0.0427293
P08238	Heat shock protein HSP 90-beta	`HSP90AB1	4.49357	0.89498		0.191324	0.175613
P14625	Endoplasmin	`HSP90B1	2.62619	0.514388		0.981099	-0.556326
Q96MM6	Heat shock 70 kDa protein 12B	`HSPA12B	4.03817	-1.31091	O	3.20218	-0.615037
P0DMV9	Heat shock 70 kDa protein 1B	`HSPA1B	0.281932	0.162591		1.25328	-0.466351
P54652	Heat shock-related 70 kDa protein 2	`HSPA2	1.57432	1.429		1.29524	1.82513
P34932	Heat shock 70 kDa protein 4	`HSPA4	4.97906	1.15913	O	0.214153	0.10597
P11021	78 kDa glucose-regulated protein	`HSPA5	0.623042	0.163368		1.74457	-0.494351
P11142	Heat shock cognate 71 kDa protein	`HSPA8	0.896654	0.252092		0.0666649	0.0595853
P38646	Stress-70 protein, mitochondrial	`HSPA9	1.22536	0.202197		1.39581	-0.183663
P04792	Heat shock protein beta-1	`HSPB1	10.015	1.4903	O	3.71309	0.955256
O14558	Heat shock protein beta-6	`HSPB6	1.52803	0.867153		1.08652	0.574691
Q9UBY9-2	Isoform 2 of Heat shock protein beta-7	`HSPB7	1.20514	1.25237		0.416667	0.427035
Q9UJY1	Heat shock protein beta-8	`HSPB8	2.4313	1.25726	O	7.36461	1.94939	O
Q9NZL4-3	Isoform 3 of Hsp70-binding protein 1	`HSPBP1	1.09008	1.79145		0.66527	-1.4541
P10809	60 kDa heat shock protein, mitochondrial	`HSPD1	0.753016	-0.345696		3.30312	-0.867193
P61604	10 kDa heat shock protein, mitochondrial	`HSPE1	4.55205	0.842129		5.32922	2.04217	O
P98160	Basement membrane-specific heparan sulfate proteoglycan core protein	`HSPG2	10.5925	-0.595171		0.0396296	0.0154113
Q92598	Heat shock protein 105 kDa	`HSPH1	1.81181	0.726437		6.36647	1.37144	O
Q9BUP3-3	Isoform 3 of Oxidoreductase HTATIP2	`HTATIP2	0.376605	0.207309		0.589695	0.716634
O43719	HIV Tat-specific factor 1	`HTATSF1	1.03242	0.85087		6.57599	3.68532	O
Q92743	Serine protease HTRA1	`HTRA1	4.14346	1.56826	O	5.77396	2.75448	O
O43464	Serine protease HTRA2, mitochondrial	`HTRA2	2.21182	0.542971		0.244853	-0.162961
P42858	Huntingtin	`HTT	0.249377	-0.301587		1.50617	1.2872
Q7Z6Z7	E3 ubiquitin-protein ligase HUWE1	`HUWE1	1.09418	0.57542		7.35926	1.12537	O
Q96D96	Voltage-gated hydrogen channel 1	`HVCN1	3.80784	-4.00198	O	0.177048	0.2903
Q9Y4L1	Hypoxia up-regulated protein 1	`HYOU1	0.360045	0.235904		0.820576	-0.213883
P41252	Isoleucine--tRNA ligase, cytoplasmic	`IARS	3.43879	1.07866	O	0.44732	0.35627
Q9NSE4	Isoleucine--tRNA ligase, mitochondrial	`IARS2	0.211209	-0.144346		0.442017	-0.388078
Q5T440	Putative transferase CAF17, mitochondrial	`IBA57	0.0638301	-0.0476086		2.84738	0.785926
P05362	Intercellular adhesion molecule 1	`ICAM1	0.305351	-0.0978889		1.45985	0.617332
P13598	Intercellular adhesion molecule 2	`ICAM2	0.0171661	0.0189287		1.21339	-0.585121
P14735	Insulin-degrading enzyme	`IDE	0.513268	0.369807		2.15842	1.45931	O
O75874	Isocitrate dehydrogenase [NADP] cytoplasmic	`IDH1	7.22399	1.61583	O	3.62531	1.2027	O
P48735	Isocitrate dehydrogenase [NADP], mitochondrial	`IDH2	5.13467	1.0889	O	1.21247	0.622522
P50213	Isocitrate dehydrogenase [NAD] subunit alpha, mitochondrial	`IDH3A	6.15445	0.50295		1.67725	0.638707
O43837	Isocitrate dehydrogenase [NAD] subunit beta, mitochondrial	`IDH3B	4.62113	1.15594	O	1.12501	0.47591
P51553	Isocitrate dehydrogenase [NAD] subunit gamma, mitochondrial	`IDH3G	0.270711	-0.120971		3.88815	1.27596	O
Q13907-2	Isoform 2 of Isopentenyl-diphosphate Delta-isomerase 1	`IDI1	1.63302	0.780116		2.62135	1.06401	O
P35475	Alpha-L-iduronidase	`IDUA	2.01066	0.974805		1.00239	1.06336
Q9Y5U9	Immediate early response 3-interacting protein 1	`IER3IP1	0.853153	0.43784		0.104897	-0.12622
Q16666	Gamma-interferon-inducible protein 16	`IFI16	1.45041	0.447022		0.370201	0.120449
P80217-2	Isoform 2 of Interferon-induced 35 kDa protein	`IFI35	7.62545	2.85978	O	4.05429	3.33576	O
Q8TCB0	Interferon-induced protein 44	`IFI44	0.509478	0.78377		0.413738	-0.679547
Q53G44	Interferon-induced protein 44-like	`IFI44L	0.606905	0.625787		0.480863	-1.28864
P09914	Interferon-induced protein with tetratricopeptide repeats 1	`IFIT1	0.143668	0.0864617		1.29439	1.1254
P09913	Interferon-induced protein with tetratricopeptide repeats 2	`IFIT2	0.0993829	0.0921084		0.0374508	-0.072874
O14879	Interferon-induced protein with tetratricopeptide repeats 3	`IFIT3	4.55078	1.95432	O	1.20482	1.12827
Q13325	Interferon-induced protein with tetratricopeptide repeats 5	`IFIT5	0.294721	0.160011		1.1138	0.744558
Q01628	Interferon-induced transmembrane protein 3	`IFITM3	0.863994	0.754145		1.57247	1.09913
Q9BW83	Intraflagellar transport protein 27 homolog	`IFT27	9.07864	2.01615	O	3.88329	1.67012	O
P78318	Immunoglobulin-binding protein 1	`IGBP1	8.8977	1.91209	O	0.712404	0.461582
Q9Y6M1	Insulin-like growth factor 2 mRNA-binding protein 2	`IGF2BP2	4.78849	3.6579	O	4.00534	-1.29298	O
P11717	Cation-independent mannose-6-phosphate receptor	`IGF2R	1.58886	0.463704		2.27358	1.03428	O
P35858-2	Isoform 2 of Insulin-like growth factor-binding protein complex acid labile subunit	`IGFALS	4.39408	-1.49532	O	6.45776	-1.92789	O
P18065	Insulin-like growth factor-binding protein 2	`IGFBP2	0.49148	0.749485		2.38717	0.777154
Q16270	Insulin-like growth factor-binding protein 7	`IGFBP7	2.32317	1.57057	O	2.94819	0.52701
P01876	Immunoglobulin heavy constant alpha 1	`IGHA1	0.709511	-0.427239		0.258565	0.160671
P01877	Immunoglobulin heavy constant alpha 2	`IGHA2	0.154696	0.144913		0.00761768	-0.0130976
P01880-2	Isoform 2 of Immunoglobulin heavy constant delta	`IGHD	0.211107	0.300193		2.20337	-1.12869	O
P01857	Immunoglobulin heavy constant gamma 1	`IGHG1	3.68866	0.38867		6.86421	-1.245	O
P01859	Immunoglobulin heavy constant gamma 2	`IGHG2	0.730497	0.384942		1.08551	-0.503992
P01860	Immunoglobulin heavy constant gamma 3	`IGHG3	0.706035	0.220616		0.972304	-0.483134
P01861	Immunoglobulin heavy constant gamma 4	`IGHG4	3.1756	-1.37707	O	1.873	-1.29589
P01871-2	Isoform 2 of Immunoglobulin heavy constant mu	`IGHM	0.464334	0.283654		1.92753	0.524379
A0A0C4DH31	Immunoglobulin heavy variable 1-18	`IGHV1-18	0.0175982	0.011059		0.00844974	0.00590812
A0A0C4DH29	Immunoglobulin heavy variable 1-3	`IGHV1-3	0.515198	-0.819246		0.889284	-0.768151
P01743	Immunoglobulin heavy variable 1-46	`IGHV1-46	3.34043	2.03271	O	0.0483421	0.142698
P01742	Immunoglobulin heavy variable 1-69	`IGHV1-69	1.51224	0.780187		0.941138	-0.652706
A0A0A0MS15	Immunoglobulin heavy variable 3-49	`IGHV3-49	0.279437	0.0625627		0.282003	0.323953
P01780	Immunoglobulin heavy variable 3-7	`IGHV3-7	0.096051	0.0540341		0.23533	0.0654625
A0A0B4J1Y9	Immunoglobulin heavy variable 3-72	`IGHV3-72	1.46448	-1.26164		0.456397	-0.24482
A0A0B4J1X5	Immunoglobulin heavy variable 3-74	`IGHV3-74	0.538846	-0.886107		0.695873	0.480982
P01824	Immunoglobulin heavy variable 4-39	`IGHV4-39	1.5874	1.02524		0.0742354	-0.0488216
A0A0J9YXX1	Immunoglobulin heavy variable 5-10-1	`IGHV5-10-1	0.142924	-0.143322		4.5567	1.01113	O
A0A0B4J1U7	Immunoglobulin heavy variable 6-1	`IGHV6-1	2.1273	1.85837	O	0.0121239	-0.0235198
P01834	Immunoglobulin kappa constant	`IGKC	4.9682	1.04039	O	3.52431	-0.808711
P01599	Immunoglobulin kappa variable 1-17	`IGKV1-17	3.16755	1.24643	O	3.11192	-0.689524
A0A075B6S5	Immunoglobulin kappa variable 1-27	`IGKV1-27	5.49863	1.06104	O	5.09333	1.49214	O
A0A0C4DH72	Immunoglobulin kappa variable 1-6	`IGKV1-6	5.11031	1.66234	O	5.87065	1.26213	O
P01593	Immunoglobulin kappa variable 1D-33	`IGKV1D-33	3.10478	1.59334	O	1.06479	-0.817969
A0A0C4DH68	Immunoglobulin kappa variable 2-24	`IGKV2-24	8.24951	2.22856	O	0.0255268	0.0293797
P06310	Immunoglobulin kappa variable 2-30	`IGKV2-30	8.56527	1.17833	O	0.809419	-0.374943
P01624	Immunoglobulin kappa variable 3-15	`IGKV3-15	0.0730753	0.216203		4.6077	0.512378
P01619	Immunoglobulin kappa variable 3-20	`IGKV3-20	1.29715	0.963894		0.0516671	-0.042675
A0A0A0MRZ8	Immunoglobulin kappa variable 3D-11	`IGKV3D-11	0.0369611	-0.0616728		2.10654	1.9703	O
A0A087WSY6	Immunoglobulin kappa variable 3D-15	`IGKV3D-15	3.68316	1.06947	O	1.48877	0.622346
A0A0C4DH25	Immunoglobulin kappa variable 3D-20	`IGKV3D-20	7.20912	1.41276	O	3.26698	1.12992	O
P06312	Immunoglobulin kappa variable 4-1	`IGKV4-1	2.48248	1.21814	O	5.18833	3.24087	O
P0CF74	Immunoglobulin lambda constant 6	`IGLC6	7.01102	0.944552		0.348054	-0.11995
B9A064	Immunoglobulin lambda-like polypeptide 5	`IGLL5	0.514614	0.357028		3.07575	-0.929308
P01700	Immunoglobulin lambda variable 1-47	`IGLV1-47	1.52109	0.471287		2.27033	0.853611
A0A075B6J9	Immunoglobulin lambda variable 2-18	`IGLV2-18	0.104321	0.210601		1.52795	2.02433
Q70UQ0	Inhibitor of nuclear factor kappa-B kinase-interacting protein	`IKBIP	0.47016	0.208998		2.44768	1.21922	O
Q14005	Pro-interleukin-16	`IL16	2.65559	2.40593	O	0.208349	0.677086
Q96RQ9-2	Isoform 2 of L-amino-acid oxidase	`IL4I1	4.27374	2.19862	O	1.99091	1.70323
Q12905	Interleukin enhancer-binding factor 2	`ILF2	6.8857	1.5005	O	0.394184	0.191163
Q12906-7	Isoform 7 of Interleukin enhancer-binding factor 3	`ILF3	6.11478	0.895715		0.570648	-0.170849
Q13418	Integrin-linked protein kinase	`ILK	1.19237	-0.239329		0.834138	-0.430161
Q16891	MICOS complex subunit MIC60	`IMMT	7.33528	-1.73237	O	1.04657	-0.487463
P12268	Inosine-5'-monophosphate dehydrogenase 2	`IMPDH2	4.86693	1.92548	O	0.877676	1.06477
Q27J81	Inverted formin-2	`INF2	0.121299	-0.0898809		1.6725	1.30041
Q9BT40	Inositol polyphosphate 5-phosphatase K	`INPP5K	0.356021	0.103626		2.50763	1.45325	O
O00410-3	Isoform 3 of Importin-5	`IPO5	0.961691	0.669646		5.11578	0.977936
O95373	Importin-7	`IPO7	7.06067	1.36307	O	3.80597	1.0377	O
Q96P70	Importin-9	`IPO9	3.96131	1.53636	O	2.02973	2.07145	O
P46940	Ras GTPase-activating-like protein IQGAP1	`IQGAP1	0.378818	0.106401		0.872269	-0.609881
Q13576	Ras GTPase-activating-like protein IQGAP2	`IQGAP2	0.62065	-0.57097		3.41525	-0.551878
Q7Z5L9	Interferon regulatory factor 2-binding protein 2	`IRF2BP2	4.84477	1.93078	O	3.05177	0.987387
Q8WZA9	Immunity-related GTPase family Q protein	`IRGQ	1.39711	1.08545		0.105663	0.0824284
P35568	Insulin receptor substrate 1	`IRS1	0.101736	0.594219		1.52856	4.70953
P05161	Ubiquitin-like protein ISG15	`ISG15	0.754715	0.954218		3.10367	2.6702	O
Q96AZ6	Interferon-stimulated gene 20 kDa protein	`ISG20	1.56706	0.968848		1.25928	1.29994
Q96CN7	Isochorismatase domain-containing protein 1	`ISOC1	0.723811	0.704055		3.64876	0.607819
Q96AB3-2	Isoform 2 of Isochorismatase domain-containing protein 2	`ISOC2	0.792886	0.26516		1.33735	0.835136
P53990-5	Isoform 5 of IST1 homolog	`IST1	1.59487	0.853897		1.80532	0.918984
Q9NPH2	Inositol-3-phosphate synthase 1	`ISYNA1	0.614557	0.482725		1.16182	1.03633
Q96J02	E3 ubiquitin-protein ligase Itchy homolog	`ITCH	0.793303	-0.564488		0.167907	0.179398
P56199	Integrin alpha-1	`ITGA1	0.114061	0.0891444		4.36767	-0.71642
P17301	Integrin alpha-2	`ITGA2	0.782456	0.59961		0.0911315	-0.0881782
P08514	Integrin alpha-IIb	`ITGA2B	4.46712	-2.50377	O	1.55833	-2.3749
P26006-1	Isoform 2 of Integrin alpha-3	`ITGA3	1.8078	-1.0998		7.87608	-1.77292	O
P08648	Integrin alpha-5	`ITGA5	3.80137	0.980223		1.00144	0.447901
P23229	Integrin alpha-6	`ITGA6	2.10171	-0.677895		0.922597	-0.505929
Q13683	Integrin alpha-7	`ITGA7	1.82024	0.914115		0.00434411	0.00327184
P53708	Integrin alpha-8	`ITGA8	0.138471	-0.110459		4.89719	-2.56165	O
P20701-2	Isoform 2 of Integrin alpha-L	`ITGAL	0.216432	-0.179064		1.17645	0.676791
P11215-2	Isoform 2 of Integrin alpha-M	`ITGAM	2.11024	0.501968		1.8887	0.632747
P06756	Integrin alpha-V	`ITGAV	4.92874	1.57606	O	2.23079	1.11699	O
P20702	Integrin alpha-X	`ITGAX	5.77528	1.47704	O	3.2162	1.5694	O
P05556	Integrin beta-1	`ITGB1	4.11935	-0.486672		5.6305	-0.742357
P05107	Integrin beta-2	`ITGB2	2.2117	0.82117		2.7092	0.651417
P05106	Integrin beta-3	`ITGB3	0.671991	-0.730433		0.452109	-0.370844
P18084	Integrin beta-5	`ITGB5	6.48641	1.75922	O	0.0830413	0.0578962
P19827	Inter-alpha-trypsin inhibitor heavy chain H1	`ITIH1	1.29853	0.442067		3.4163	-0.756371
P19823	Inter-alpha-trypsin inhibitor heavy chain H2	`ITIH2	4.0776	-0.713842		2.39478	-0.995417
Q06033	Inter-alpha-trypsin inhibitor heavy chain H3	`ITIH3	2.21094	1.19517	O	1.98247	-1.19997
Q14624	Inter-alpha-trypsin inhibitor heavy chain H4	`ITIH4	1.54682	-0.495688		0.351747	0.189989
Q8WWA0	Intelectin-1	`ITLN1	1.94725	-1.38445		0.883158	0.633235
Q14573	Inositol 1,4,5-trisphosphate receptor type 3	`ITPR3	1.18064	-0.641227		0.303679	-0.11036
P26440	Isovaleryl-CoA dehydrogenase, mitochondrial	`IVD	0.675539	0.231714		5.18598	1.29948	O
P01591	Immunoglobulin J chain	`JCHAIN	2.40819	0.850853		5.5236	1.74227	O
P14923	Junction plakoglobin	`JUP	0.441192	0.196163		1.62407	-0.288765
Q63ZY3-2	Isoform 2 of KN motif and ankyrin repeat domain-containing protein 2	`KANK2	0.183466	0.105223		0.484181	-0.292268
Q6NY19	KN motif and ankyrin repeat domain-containing protein 3	`KANK3	0.00821006	0.00625314		1.47555	0.560188
Q15046-2	Isoform Mitochondrial of Lysine--tRNA ligase	`KARS	0.130546	-0.0722298		0.813774	0.376869
O94819	Kelch repeat and BTB domain-containing protein 11	`KBTBD11	3.80447	1.43245	O	0.0527107	0.0224247
Q13303-5	Isoform 5 of Voltage-gated potassium channel subunit beta-2	`KCNAB2	3.56311	1.51025	O	6.64145	1.88239	O
Q96CX2	BTB/POZ domain-containing protein KCTD12	`KCTD12	8.368	1.39037	O	4.51689	1.53086	O
Q7Z4H8	KDEL motif-containing protein 2	`KDELC2	0.596326	0.201273		0.031354	-0.0268673
Q06136	3-ketodihydrosphingosine reductase	`KDSR	2.28212	-1.5586	O	1.94927	-2.31707
Q07666	KH domain-containing, RNA-binding, signal transduction-associated protein 1	`KHDRBS1	3.63879	1.70425	O	5.31764	2.60012	O
Q92945	Far upstream element-binding protein 2	`KHSRP	6.10255	1.89388	O	6.79418	1.72003	O
A8MWY0	UPF0577 protein KIAA1324-like	`KIAA1324L	1.02181	1.58449		0.173445	-0.384198
Q9NQT8	Kinesin-like protein KIF13B	`KIF13B	0.0988633	-0.204056		2.79981	-1.57759	O
P33176	Kinesin-1 heavy chain	`KIF5B	1.27672	0.411535		1.98926	-0.690348
Q07866-9	Isoform I of Kinesin light chain 1	`KLC1	1.21608	-1.44705		0.109376	-0.700872
P03952	Plasma kallikrein	`KLKB1	2.21485	-1.12529	O	0.262341	0.414271
P01042	Kininogen-1	`KNG1	7.60137	-0.987116		4.29545	-0.947058
O00505	Importin subunit alpha-4	`KPNA3	3.68008	0.887842		1.81877	2.19896
O00629	Importin subunit alpha-3	`KPNA4	0.396987	0.439905		1.80418	0.644745
O60684	Importin subunit alpha-7	`KPNA6	3.62852	0.694445		3.58673	1.66936	O
Q14974	Importin subunit beta-1	`KPNB1	4.60833	1.33858	O	1.32231	0.680045
P01116-2	Isoform 2B of GTPase KRas	`KRAS	0.0476081	-0.188924		1.81591	-4.38567
P04264	Keratin, type II cytoskeletal 1	`KRT1	1.79452	-0.620863		0.081649	-0.0666552
P13645	Keratin, type I cytoskeletal 10	`KRT10	0.816528	-0.430719		0.0704363	-0.0748113
P13646	Keratin, type I cytoskeletal 13	`KRT13	0.786006	-0.739213		0.184165	-0.348339
P02533	Keratin, type I cytoskeletal 14	`KRT14	2.98095	1.17993	O	0.00885903	0.0146582
P19012	Keratin, type I cytoskeletal 15	`KRT15	2.21605	1.26282	O	1.4899	-0.746786
P08779	Keratin, type I cytoskeletal 16	`KRT16	0.534665	-0.291207		0.166083	-0.38544
Q04695	Keratin, type I cytoskeletal 17	`KRT17	0.947405	1.3913		1.96391	2.98753
P05783	Keratin, type I cytoskeletal 18	`KRT18	2.88789	-0.333436		2.75917	0.961145
P08727	Keratin, type I cytoskeletal 19	`KRT19	3.02102	0.931523		4.72733	1.3265	O
P35908	Keratin, type II cytoskeletal 2 epidermal	`KRT2	1.30443	-0.394042		0.288078	-0.261814
P13647	Keratin, type II cytoskeletal 5	`KRT5	7.42117	2.37619	O	0.772454	0.368401
P02538	Keratin, type II cytoskeletal 6A	`KRT6A	1.14032	0.747999		0.211805	0.255135
P04259	Keratin, type II cytoskeletal 6B	`KRT6B	0.150515	0.154748		1.2547	1.73749
P08729	Keratin, type II cytoskeletal 7	`KRT7	0.649721	0.296856		0.668453	0.336342
Q7Z794	Keratin, type II cytoskeletal 1b	`KRT77	1.08618	0.359357		0.64384	-0.882502
Q8N1N4	Keratin, type II cytoskeletal 78	`KRT78	0.567969	0.539917		0.100179	0.299957
P05787-2	Isoform 2 of Keratin, type II cytoskeletal 8	`KRT8	0.81412	0.326958		2.90655	0.847414
P35527	Keratin, type I cytoskeletal 9	`KRT9	0.888261	-0.390732		1.71598	-0.848537
Q86UP2	Kinectin	`KTN1	5.96121	-1.30513	O	0.487185	-0.422981
Q6YP21	Kynurenine--oxoglutarate transaminase 3	`KYAT3	0.141772	0.168719		0.451349	-0.685795
Q16719	Kynureninase	`KYNU	0.0114156	-0.0287039		1.45103	1.53915
Q53H82	Endoribonuclease LACTB2	`LACTB2	5.23695	1.12839	O	2.09416	1.61496	O
P24043	Laminin subunit alpha-2	`LAMA2	0.31953	-0.264713		6.2788	1.31036	O
Q16787	Laminin subunit alpha-3	`LAMA3	9.61109	-1.59971	O	1.53793	-0.634697
Q16363	Laminin subunit alpha-4	`LAMA4	6.26533	-0.618326		3.12326	-0.529756
O15230	Laminin subunit alpha-5	`LAMA5	8.67921	-1.53175	O	0.996672	-0.450313
P07942	Laminin subunit beta-1	`LAMB1	3.36254	0.378642		0.119843	0.0456565
P55268	Laminin subunit beta-2	`LAMB2	1.94505	-0.719301		4.41832	-0.548654
Q13751	Laminin subunit beta-3	`LAMB3	10.0382	-1.7709	O	1.5072	-0.871739
P11047	Laminin subunit gamma-1	`LAMC1	8.24688	-0.95675		2.70555	-0.682156
Q13753	Laminin subunit gamma-2	`LAMC2	5.76869	-1.70998	O	4.8404	-1.42442	O
P11279	Lysosome-associated membrane glycoprotein 1	`LAMP1	0.185021	0.219281		5.76912	1.49453	O
P13473-3	Isoform LAMP-2C of Lysosome-associated membrane glycoprotein 2	`LAMP2	10.5	1.42204	O	3.20407	1.75337	O
Q6IAA8	Ragulator complex protein LAMTOR1	`LAMTOR1	8.6271	1.5301	O	1.00421	0.974836
Q9Y2Q5-2	Isoform 2 of Ragulator complex protein LAMTOR2	`LAMTOR2	8.28792	1.64748	O	3.58177	1.37405	O
Q9UHA4	Ragulator complex protein LAMTOR3	`LAMTOR3	5.06437	2.65758	O	9.20627	1.61741	O
O43504	Ragulator complex protein LAMTOR5	`LAMTOR5	9.1167	4.08075	O	4.37732	4.35427	O
O43813	LanC-like protein 1	`LANCL1	0.875794	-0.399686		0.347475	0.282993
P28838	Cytosol aminopeptidase	`LAP3	3.82635	1.08895	O	1.32283	0.981831
Q6PKG0	La-related protein 1	`LARP1	5.43913	1.31926	O	1.25276	1.31391
Q9P2J5	Leucine--tRNA ligase, cytoplasmic	`LARS	4.1089	0.868214		3.46743	1.32675	O
Q15031	Probable leucine--tRNA ligase, mitochondrial	`LARS2	0.272972	0.179839		0.766722	-0.711386
Q9Y4W2	Ribosomal biogenesis protein LAS1L	`LAS1L	0.77414	1.13184		0.248618	-0.50349
Q14847	LIM and SH3 domain protein 1	`LASP1	4.97153	1.46856	O	1.75785	0.847446
P18428	Lipopolysaccharide-binding protein	`LBP	0.517195	0.650957		0.301356	-0.445141
Q14739	Lamin-B receptor	`LBR	3.57165	2.7001	O	1.778	-1.146
Q9UIC8-2	Isoform 2 of Leucine carboxyl methyltransferase 1	`LCMT1	0.354028	0.555915		0.623865	0.625541
P80188	Neutrophil gelatinase-associated lipocalin	`LCN2	0.675138	0.755091		0.278074	-0.0804973
P13796	Plastin-2	`LCP1	8.8631	1.09156	O	1.29225	0.803973
Q13094	Lymphocyte cytosolic protein 2	`LCP2	0.821939	0.90473		4.06164	1.55317	O
P00338	L-lactate dehydrogenase A chain	`LDHA	8.86098	1.1761	O	4.21504	1.40225	O
P07195	L-lactate dehydrogenase B chain	`LDHB	1.73797	0.810185		2.28122	0.834904
Q8NC56	LEM domain-containing protein 2	`LEMD2	0.650829	-0.411932		1.52806	0.369212
O95202	LETM1 and EF-hand domain-containing protein 1, mitochondrial	`LETM1	2.25575	-0.550912		1.33773	1.71226
P09382	Galectin-1	`LGALS1	4.75851	0.753108		2.40565	0.624045
P17931	Galectin-3	`LGALS3	1.49675	0.425397		5.77514	1.64215	O
Q08380	Galectin-3-binding protein	`LGALS3BP	7.6231	1.43366	O	4.89269	1.62162	O
P47929	Galectin-7	`LGALS7	4.98036	3.09053	O	1.44857	1.40257
O00214-2	Isoform 2 of Galectin-8	`LGALS8	0.353105	-0.446062		0.168121	0.274014
O00182	Galectin-9	`LGALS9	7.15637	2.39311	O	5.5191	2.50258	O
Q5TDP6	Lengsin	`LGSN	3.27732	0.84048		4.03078	1.05673	O
Q9UHB6-4	Isoform 4 of LIM domain and actin-binding protein 1	`LIMA1	4.14207	1.5789	O	0.0368903	0.0444643
Q9UPQ0-10	Isoform 10 of LIM and calponin homology domains-containing protein 1	`LIMCH1	1.16289	-0.641877		0.023837	0.0223309
P48059-3	Isoform 3 of LIM and senescent cell antigen-like-containing domain protein 1	`LIMS1	1.85775	-0.379352		3.02933	-0.692071
P38571	Lysosomal acid lipase/cholesteryl ester hydrolase	`LIPA	1.41877	1.14749		2.81728	1.53709	O
Q6P1M3	Lethal(2) giant larvae protein homolog 2	`LLGL2	5.16173	-1.40636	O	0.110204	-0.0704546
P49257	Protein ERGIC-53	`LMAN1	0.687465	0.375505		0.162374	0.249763
Q12907	Vesicular integral-membrane protein VIP36	`LMAN2	0.567033	0.41171		0.172748	-0.219801
Q9NZU5	LIM and cysteine-rich domains protein 1	`LMCD1	4.33243	-1.64957	O	3.72496	-0.959147
P02545-2	Isoform C of Prelamin-A/C	`LMNA	0.473228	0.990935		8.35595	3.60966	O
P02545	Prelamin-A/C	`LMNA	1.37476	-0.307837		6.09114	-0.754519
P20700	Lamin-B1	`LMNB1	0.335168	0.110333		3.88507	-0.893331
Q03252	Lamin-B2	`LMNB2	3.18852	-0.47367		1.21749	-0.602464
Q8WWI1-3	Isoform 3 of LIM domain only protein 7	`LMO7	2.13959	-1.12022	O	0.836403	-0.534231
P29536	Leiomodin-1	`LMOD1	1.7172	0.588765		0.0899832	-0.0412933
Q9C0E8-4	Isoform 4 of Protein lunapark	`LNP	0.866566	0.289565		0.314041	-0.321265
Q9UIQ6	Leucyl-cystinyl aminopeptidase	`LNPEP	2.07323	-0.853923		3.88078	1.61627	O
P36776	Lon protease homolog, mitochondrial	`LONP1	0.353888	-0.115096		3.51189	-0.424351
P08519	Apolipoprotein(a)	`LPA	0.645129	-0.449847		0.445488	-0.607884
Q8NF37	Lysophosphatidylcholine acyltransferase 1	`LPCAT1	1.50385	-0.525123		1.39077	0.621209
Q7L5N7	Lysophosphatidylcholine acyltransferase 2	`LPCAT2	0.21636	-0.260067		0.251741	-0.643738
Q6P1A2	Lysophospholipid acyltransferase 5	`LPCAT3	0.333377	0.22626		0.591985	-0.450896
Q93052	Lipoma-preferred partner	`LPP	1.9609	0.573943		0.591262	0.326337
P50851-2	Isoform 2 of Lipopolysaccharide-responsive and beige-like anchor protein	`LRBA	1.33486	0.632186		3.32197	1.29069	O
P02750	Leucine-rich alpha-2-glycoprotein	`LRG1	1.37068	2.33881		0.387122	0.708752
Q07954	Prolow-density lipoprotein receptor-related protein 1	`LRP1	4.64428	0.802588		0.984377	0.518253
P30533	Alpha-2-macroglobulin receptor-associated protein	`LRPAP1	0.976526	-1.63464		1.8552	0.588569
P42704	Leucine-rich PPR motif-containing protein, mitochondrial	`LRPPRC	1.4475	-0.332781		0.125122	-0.0373955
Q9H9A6	Leucine-rich repeat-containing protein 40	`LRRC40	2.95743	1.58916	O	0.696761	0.362505
Q8N1G4	Leucine-rich repeat-containing protein 47	`LRRC47	5.70873	1.41964	O	2.88959	1.52888	O
Q8N9N7	Leucine-rich repeat-containing protein 57	`LRRC57	1.02353	-0.519431		0.762224	-0.573117
Q96AG4	Leucine-rich repeat-containing protein 59	`LRRC59	5.48169	1.85785	O	5.44866	1.42734	O
Q32MZ4-4	Isoform 4 of Leucine-rich repeat flightless-interacting protein 1	`LRRFIP1	2.26606	1.76537	O	0.7159	0.719502
Q5S007	Leucine-rich repeat serine/threonine-protein kinase 2	`LRRK2	3.22174	-1.33526	O	3.0128	1.69519	O
O15116	U6 snRNA-associated Sm-like protein LSm1	`LSM1	4.55462	2.57739	O	5.26023	4.12656	O
Q3MHD2-2	Isoform 2 of Protein LSM12 homolog	`LSM12	3.45875	2.10588	O	1.1064	1.41455
Q9Y333	U6 snRNA-associated Sm-like protein LSm2	`LSM2	11.9016	2.51632	O	5.79659	1.0441	O
P62310	U6 snRNA-associated Sm-like protein LSm3	`LSM3	11.5207	2.90846	O	11.3328	1.69856	O
Q9Y4Z0	U6 snRNA-associated Sm-like protein LSm4	`LSM4	2.39432	2.45151	O	3.6012	1.08713	O
P62312	U6 snRNA-associated Sm-like protein LSm6	`LSM6	1.29832	0.892421		6.51848	1.8971	O
Q9UK45	U6 snRNA-associated Sm-like protein LSm7	`LSM7	0.0546621	0.181824		4.39467	4.12526	O
P33241-3	Isoform 3 of Lymphocyte-specific protein 1	`LSP1	5.41236	1.83987	O	1.70937	1.05687
P48449	Lanosterol synthase	`LSS	0.783746	-0.25926		0.226986	0.210184
P09960	Leukotriene A-4 hydrolase	`LTA4H	2.18262	0.671988		0.993709	0.648686
Q14766-4	Isoform 4 of Latent-transforming growth factor beta-binding protein 1	`LTBP1	7.90536	0.818361		0.860178	0.508848
Q14767	Latent-transforming growth factor beta-binding protein 2	`LTBP2	0.0436606	0.0330508		0.150011	-0.0970688
Q8N2S1-2	Isoform 2 of Latent-transforming growth factor beta-binding protein 4	`LTBP4	2.23617	0.534648		0.66105	0.168907
P02788	Lactotransferrin	`LTF	0.0666971	0.0551703		1.89004	-0.547094
Q9Y383	Putative RNA-binding protein Luc7-like 2	`LUC7L2	0.0676308	-0.0665962		0.437388	0.310265
O95232	Luc7-like protein 3	`LUC7L3	9.60089	2.33141	O	2.22835	0.848576
P51884	Lumican	`LUM	0.982127	-0.17489		3.46144	-1.68481	O
Q9BS40	Latexin	`LXN	5.21132	2.73346	O	3.32564	1.76357	O
P07948	Tyrosine-protein kinase Lyn	`LYN	0.788391	0.739127		0.14219	0.189952
O75608	Acyl-protein thioesterase 1	`LYPLA1	1.67176	0.933649		1.22663	0.593077
O95372	Acyl-protein thioesterase 2	`LYPLA2	3.04184	2.18725	O	4.69932	2.79355	O
Q5VWZ2	Lysophospholipase-like protein 1	`LYPLAL1	0.527128	0.342232		0.990723	0.99523
Q9Y5Y7	Lymphatic vessel endothelial hyaluronic acid receptor 1	`LYVE1	1.20743	-0.942394		0.232378	-0.173082
P61626	Lysozyme C	`LYZ	0.302265	0.202324		2.60609	1.07071	O
P20645	Cation-dependent mannose-6-phosphate receptor	`M6PR	0.732798	0.189312		3.15423	0.598348
Q9UPN3-5	Isoform 4 of Microtubule-actin cross-linking factor 1, isoforms 1/2/3/5	`MACF1	0.0253114	-0.0461657		0.0708244	0.145283
Q9UPN3	Microtubule-actin cross-linking factor 1, isoforms 1/2/3/5	`MACF1	6.99185	-0.979786		5.58698	-1.31997	O
Q9BQ69	O-acetyl-ADP-ribose deacetylase MACROD1	`MACROD1	1.36626	-1.56706		1.83318	0.580404
Q9ULX9	Transcription factor MafF	`MAFF	0.867569	0.638462		0.941409	1.05251
Q9UNF1	Melanoma-associated antigen D2	`MAGED2	5.32085	1.68022	O	1.6834	1.24582
Q96A72	Protein mago nashi homolog 2	`MAGOHB	5.3686	1.41705	O	3.64872	1.45708	O
O00754	Lysosomal alpha-mannosidase	`MAN2B1	6.31049	0.979689		0.00829265	0.0122244
Q9Y2E5	Epididymis-specific alpha-mannosidase	`MAN2B2	4.13439	1.06413	O	5.86996	2.30056	O
Q9NTJ4-4	Isoform 4 of Alpha-mannosidase 2C1	`MAN2C1	1.0067	0.825573		2.00546	1.51675	O
P55145	Mesencephalic astrocyte-derived neurotrophic factor	`MANF	1.40021	1.06207		1.44048	0.504918
P21397	Amine oxidase [flavin-containing] A	`MAOA	2.04252	-0.59046		2.48764	-0.653269
P27338	Amine oxidase [flavin-containing] B	`MAOB	0.681977	-0.24414		0.919515	-0.356588
P46821	Microtubule-associated protein 1B	`MAP1B	2.29259	2.06162	O	0.258916	-0.385455
A6NCE7	Microtubule-associated proteins 1A/1B light chain 3 beta 2	`MAP1LC3B2	0.768813	0.607296		4.83498	3.30114	O
Q66K74	Microtubule-associated protein 1S	`MAP1S	7.12013	1.38428	O	7.01291	1.1951	O
Q02750	Dual specificity mitogen-activated protein kinase kinase 1	`MAP2K1	3.13318	1.80396	O	0.622692	-0.707943
P36507	Dual specificity mitogen-activated protein kinase kinase 2	`MAP2K2	0.2301	-0.35067		0.382378	0.518651
P46734-3	Isoform 2 of Dual specificity mitogen-activated protein kinase kinase 3	`MAP2K3	0.735768	0.888215		0.63008	0.642015
P27816	Microtubule-associated protein 4	`MAP4	6.22732	2.40865	O	2.26658	1.8023	O
O95819-3	Isoform 3 of Mitogen-activated protein kinase kinase kinase kinase 4	`MAP4K4	0.712312	0.467367		0.237764	-0.463963
P28482	Mitogen-activated protein kinase 1	`MAPK1	0.0749426	0.0294128		0.2557	-0.0966253
Q16539	Mitogen-activated protein kinase 14	`MAPK14	5.73142	1.5708	O	0.230167	0.177024
P27361	Mitogen-activated protein kinase 3	`MAPK3	0.229303	0.109968		0.459381	0.296658
P49137	MAP kinase-activated protein kinase 2	`MAPKAPK2	1.5665	0.994224		1.00555	0.5092
Q15691	Microtubule-associated protein RP/EB family member 1	`MAPRE1	10.767	2.04094	O	2.3856	0.539891
Q969Z3	Mitochondrial amidoxime reducing component 2	`MARC2	0.448551	0.176429		0.863359	0.508462
P29966	Myristoylated alanine-rich C-kinase substrate	`MARCKS	0.326757	-0.574012		1.23336	0.431237
P56192	Methionine--tRNA ligase, cytoplasmic	`MARS	5.96033	1.16742	O	0.924171	-0.418521
P31153	S-adenosylmethionine synthase isoform type-2	`MAT2A	7.6131	1.15248	O	3.83796	1.0502	O
Q9NZL9	Methionine adenosyltransferase 2 subunit beta	`MAT2B	1.4946	0.823826		2.49876	1.15969	O
O00339	Matrilin-2	`MATN2	1.58672	-1.18683		0.332046	-0.454267
P43243	Matrin-3	`MATR3	7.72969	1.16836	O	3.13578	0.625986
Q7Z434	Mitochondrial antiviral-signaling protein	`MAVS	2.12186	0.850585		4.97285	2.30506	O
P02144	Myoglobin	`MB	0.802447	1.30231		0.0445467	-0.173396
Q9NR56	Muscleblind-like protein 1	`MBNL1	8.69234	2.25889	O	4.7121	2.39222	O
Q96N66	Lysophospholipid acyltransferase 7	`MBOAT7	1.80697	0.920755		3.0279	1.11469	O
P43121	Cell surface glycoprotein MUC18	`MCAM	0.858778	-0.624197		0.0759306	0.0928076
Q96RQ3	Methylcrotonoyl-CoA carboxylase subunit alpha, mitochondrial	`MCCC1	1.85863	-0.528176		0.939111	-0.346227
Q9HCC0	Methylcrotonoyl-CoA carboxylase beta chain, mitochondrial	`MCCC2	1.81412	0.193329		5.84527	0.919744
P49736	DNA replication licensing factor MCM2	`MCM2	4.56643	4.09464	O	1.64032	1.69335
P25205-2	Isoform 2 of DNA replication licensing factor MCM3	`MCM3	1.46344	0.848598		0.219037	0.365475
Q9ULC4-3	Isoform 3 of Malignant T-cell-amplified sequence 1	`MCTS1	0.856144	-0.569667		0.000155902	0.00025781
Q8NE86	Calcium uniporter protein, mitochondrial	`MCU	2.26733	1.37869	O	2.07954	1.66286	O
P40925-3	Isoform 3 of Malate dehydrogenase, cytoplasmic	`MDH1	0.44427	0.238205		0.427576	0.411309
P40926	Malate dehydrogenase, mitochondrial	`MDH2	2.61248	0.354572		1.87355	0.424656
P48163	NADP-dependent malic enzyme	`ME1	3.99755	1.82495	O	1.30469	-1.74772
P23368	NAD-dependent malic enzyme, mitochondrial	`ME2	1.4222	0.682955		5.44248	1.48451	O
P51608-2	Isoform B of Methyl-CpG-binding protein 2	`MECP2	3.97711	-1.47339	O	1.86855	-1.00514
Q9Y316-3	Isoform 3 of Protein MEMO1	`MEMO1	2.31346	1.84175	O	1.7884	1.34496
Q14696	LDLR chaperone MESD	`MESDC2	1.23013	-0.54114		0.388544	-0.739261
Q5EB52	Mesoderm-specific transcript homolog protein	`MEST	0.125769	0.242582		0.832059	0.53785
P50579	Methionine aminopeptidase 2	`METAP2	5.28418	1.59332	O	1.55858	0.639419
Q96S19	Methyltransferase-like 26	`METTL26	0.196902	0.251591		0.836729	-1.35509
Q9H8H3	Methyltransferase-like protein 7A	`METTL7A	0.37622	0.15835		1.26093	-0.401228
P55001	Microfibrillar-associated protein 2	`MFAP2	6.51719	2.71363	O	2.58355	2.37407	O
P55083-2	Isoform 2 of Microfibril-associated glycoprotein 4	`MFAP4	1.28559	1.46072		1.47109	-0.76076
Q13361	Microfibrillar-associated protein 5	`MFAP5	0.500351	-0.774764		1.78505	-2.71392
Q08431	Lactadherin	`MFGE8	0.101693	-0.0496213		0.475789	0.194738
Q14728	Major facilitator superfamily domain-containing protein 10	`MFSD10	2.5962	3.92492	O	0.95622	3.14932
P26572	Alpha-1,3-mannosyl-glycoprotein 2-beta-N-acetylglucosaminyltransferase	`MGAT1	3.39776	1.4655	O	5.41822	3.59077	O
Q99685	Monoglyceride lipase	`MGLL	0.766169	-0.52354		0.89441	1.2311
P16455	Methylated-DNA--protein-cysteine methyltransferase	`MGMT	0.643628	1.17997		0.564154	0.656023
P08493-2	Isoform 2 of Matrix Gla protein	`MGP	0.0175961	-0.0178002		0.443921	0.610741
P10620	Microsomal glutathione S-transferase 1	`MGST1	0.285614	0.125868		0.710518	0.259134
Q99735	Microsomal glutathione S-transferase 2	`MGST2	6.42788	0.81255		2.72493	0.459378
O14880	Microsomal glutathione S-transferase 3	`MGST3	0.815798	-0.662362		9.01883	2.39582	O
Q5XKP0	MICOS complex subunit MIC13	`MIC13	0.0221456	0.0074003		0.45374	0.222058
Q8TDZ2-4	Isoform 4 of [F-actin]-methionine sulfoxide oxidase MICAL1	`MICAL1	2.60962	0.365414		2.45257	1.15332	O
Q9BRT3	Migration and invasion enhancer 1	`MIEN1	7.45901	2.38064	O	4.3261	1.67805	O
P14174	Macrophage migration inhibitory factor	`MIF	5.53587	1.447	O	7.2994	2.05736	O
Q8IVT2	Mitotic interactor and substrate of PLK1	`MISP	0.776771	0.95711		0.72599	-0.919961
Q14165	Malectin	`MLEC	1.97326	0.536817		0.812399	0.38272
O95822	Malonyl-CoA decarboxylase, mitochondrial	`MLYCD	0.0704331	0.0475098		0.583183	0.372831
Q96EY8	Cob(I)yrinic acid a,c-diamide adenosyltransferase, mitochondrial	`MMAB	0.480251	0.379258		0.683771	0.411839
P08473	Neprilysin	`MME	2.5219	-1.74106	O	3.05094	-1.79724	O
P50281	Matrix metalloproteinase-14	`MMP14	1.00328	1.37268		2.4802	1.40704	O
P08253	72 kDa type IV collagenase	`MMP2	1.91009	1.13914		5.66851	1.04546	O
P22894	Neutrophil collagenase	`MMP8	3.92178	1.43379	O	0.57175	-1.18521
P14780	Matrix metalloproteinase-9	`MMP9	1.41666	0.940479		0.590985	0.512842
Q9H8L6	Multimerin-2	`MMRN2	1.83145	-0.856645		1.62881	-0.770672
P41218	Myeloid cell nuclear differentiation antigen	`MNDA	1.28483	-0.634186		0.226176	0.252486
Q7L9L4-2	Isoform 2 of MOB kinase activator 1B	`MOB1B	3.12486	0.446854		1.29406	0.659296
Q70IA6-3	Isoform 3 of MOB kinase activator 2	`MOB2	0.309151	-0.298012		0.946317	-0.722676
Q13724	Mannosyl-oligosaccharide glucosidase	`MOGS	0.812241	0.403681		1.96085	0.993827
Q7Z3U7	Protein MON2 homolog	`MON2	0.404254	0.505808		1.3077	0.770574
Q6UVY6	DBH-like monooxygenase protein 1	`MOXD1	3.56491	1.76994	O	2.42818	1.35034	O
O75352	Mannose-P-dolichol utilization defect 1 protein	`MPDU1	1.50873	1.13948		2.28454	-0.63415
P29372	DNA-3-methyladenine glycosylase	`MPG	1.90778	-0.463745		0.5456	-0.590574
P34949	Mannose-6-phosphate isomerase	`MPI	3.34262	1.54703	O	3.24988	1.39432	O
P05164-3	Isoform H7 of Myeloperoxidase	`MPO	1.94118	0.719834		0.220247	0.19226
Q00013	55 kDa erythrocyte membrane protein	`MPP1	0.0391411	0.0154087		0.10804	-0.105025
Q6WCQ1-2	Isoform 2 of Myosin phosphatase Rho-interacting protein	`MPRIP	0.379982	0.917386		0.967966	-1.38194
P25325-2	Isoform 2 of 3-mercaptopyruvate sulfurtransferase	`MPST	4.4571	0.728637		0.681877	0.344588
P22897	Macrophage mannose receptor 1	`MRC1	1.17808	0.380526		5.16331	0.9597
Q9UBG0	C-type mannose receptor 2	`MRC2	5.223	1.52139	O	1.33249	0.314962
P49959-3	Isoform 3 of Double-strand break repair protein MRE11	`MRE11	1.27515	0.775725		2.91012	0.885935
P52815	39S ribosomal protein L12, mitochondrial	`MRPL12	0.131496	0.202291		2.54384	0.875622
Q9BYD1	39S ribosomal protein L13, mitochondrial	`MRPL13	2.17951	1.54787	O	1.71996	1.68224
Q9P015	39S ribosomal protein L15, mitochondrial	`MRPL15	0.394716	0.547535		2.01958	2.03901	O
P49406	39S ribosomal protein L19, mitochondrial	`MRPL19	0.272078	0.171204		2.99126	1.69892	O
Q5T653	39S ribosomal protein L2, mitochondrial	`MRPL2	4.28089	1.45361	O	2.53818	0.752143
Q9NWU5	39S ribosomal protein L22, mitochondrial	`MRPL22	0.815169	0.482026		1.13803	0.812832
Q16540	39S ribosomal protein L23, mitochondrial	`MRPL23	1.05208	1.01331		1.41632	1.29077
Q96A35	39S ribosomal protein L24, mitochondrial	`MRPL24	2.58195	3.4222	O	1.87637	-4.209
P09001	39S ribosomal protein L3, mitochondrial	`MRPL3	3.87725	1.27018	O	0.108019	-0.217459
Q96DV4	39S ribosomal protein L38, mitochondrial	`MRPL38	2.30634	1.24468	O	0.789349	1.11381
Q9BYD3	39S ribosomal protein L4, mitochondrial	`MRPL4	0.372288	0.309666		3.9653	1.9407	O
Q8IXM3	39S ribosomal protein L41, mitochondrial	`MRPL41	4.13253	2.7082	O	3.32776	2.91849	O
Q9H9J2	39S ribosomal protein L44, mitochondrial	`MRPL44	5.21226	2.36435	O	0.172286	0.474672
Q96GC5	39S ribosomal protein L48, mitochondrial	`MRPL48	1.71706	1.49673		0.328966	0.470339
Q9BQC6	Ribosomal protein 63, mitochondrial	`MRPL57	0.157922	-0.185421		2.08907	1.88748	O
Q14197	Peptidyl-tRNA hydrolase ICT1, mitochondrial	`MRPL58	3.4641	1.62574	O	0.0744792	0.129208
O60783	28S ribosomal protein S14, mitochondrial	`MRPS14	3.86092	1.01493	O	0.17216	-0.183878
Q9Y3D3	28S ribosomal protein S16, mitochondrial	`MRPS16	3.90838	1.94564	O	0.910664	0.660242
P82650	28S ribosomal protein S22, mitochondrial	`MRPS22	0.241005	-0.303893		0.096035	0.0548051
Q9Y3D9	28S ribosomal protein S23, mitochondrial	`MRPS23	5.61742	2.19456	O	0.0486675	-0.0694981
Q96EL2	28S ribosomal protein S24, mitochondrial	`MRPS24	0.489978	0.665322		0.235723	0.34235
P82930	28S ribosomal protein S34, mitochondrial	`MRPS34	0.827654	0.82469		0.552083	1.0013
P82909	28S ribosomal protein S36, mitochondrial	`MRPS36	1.13293	0.352925		0.834893	0.275967
P82933	28S ribosomal protein S9, mitochondrial	`MRPS9	0.185771	-0.133192		1.32612	0.751011
P43246	DNA mismatch repair protein Msh2	`MSH2	0.904455	0.65978		0.616377	0.46823
Q96DH6	RNA-binding protein Musashi homolog 2	`MSI2	1.17744	0.635998		2.71388	1.99669	O
P26038	Moesin	`MSN	1.01019	-0.26127		3.04574	-0.594403
Q8IXL7-2	Isoform 2 of Methionine-R-sulfoxide reductase B3	`MSRB3	0.26127	0.528754		0.842427	-0.867254
Q13330	Metastasis-associated protein MTA1	`MTA1	0.37534	-0.461283		0.354324	-0.361019
O94776	Metastasis-associated protein MTA2	`MTA2	6.34148	-0.77445		0.0296477	-0.0269017
Q13126-2	Isoform 2 of S-methyl-5'-thioadenosine phosphorylase	`MTAP	0.93308	0.332104		1.85332	0.876474
Q9NZJ7	Mitochondrial carrier homolog 1	`MTCH1	3.24752	0.897515		0.720879	-0.74663
Q9Y6C9	Mitochondrial carrier homolog 2	`MTCH2	1.81588	0.790934		0.474166	-0.212688
P00403	Cytochrome c oxidase subunit 2	`MT-CO2	0.209583	0.0982855		0.203047	0.152472
Q86UE4	Protein LYRIC	`MTDH	5.44452	1.2588	O	1.34594	0.638072
P11586	C-1-tetrahydrofolate synthase, cytoplasmic	`MTHFD1	4.38922	0.896527		0.585589	0.191801
P42345	Serine/threonine-protein kinase mTOR	`MTOR	0.970353	0.246743		0.978331	-0.511731
P58546	Myotrophin	`MTPN	0.110349	0.160676		1.21271	0.399404
Q13505	Metaxin-1	`MTX1	0.412869	-0.299338		2.26016	0.763095
O75431	Metaxin-2	`MTX2	0.558722	0.393478		0.315444	0.200857
P15941-2	Isoform 2 of Mucin-1	`MUC1	0.00176896	0.00096443		5.74113	1.34685	O
P98088	Mucin-5AC	`MUC5AC	1.90249	2.47964		0.129724	-0.168678
Q9HC84	Mucin-5B	`MUC5B	9.0435	3.89045	O	3.40678	0.485827
Q5BKX8	Muscle-related coiled-coil protein	`MURC	2.18022	-1.47782	O	2.97928	-0.476476
P22033	Methylmalonyl-CoA mutase, mitochondrial	`MUT	1.62956	-0.435443		0.425599	-0.31908
Q14764	Major vault protein	`MVP	1.16274	0.107778		0.188031	-0.0444588
P20591	Interferon-induced GTP-binding protein Mx1	`MX1	1.1064	0.75651		1.48062	1.84552
Q96S97	Myeloid-associated differentiation marker	`MYADM	0.579554	0.427411		0.506681	0.42488
Q9BQG0-2	Isoform 2 of Myb-binding protein 1A	`MYBBP1A	0.143602	-0.227364		3.26279	2.11235	O
Q99836-6	Isoform 6 of Myeloid differentiation primary response protein MyD88	`MYD88	0.257659	0.521787		1.66603	1.91866
Q969H8	Myeloid-derived growth factor	`MYDGF	0.827063	0.334807		2.98272	1.70506	O
P35580-4	Isoform 4 of Myosin-10	`MYH10	9.63187	-1.1378	O	3.59565	-0.75519
P35749	Myosin-11	`MYH11	11.3891	-1.29379	O	3.67539	-0.978862
Q7Z406	Myosin-14	`MYH14	10.8951	-2.13881	O	5.228	-1.47294	O
P35579	Myosin-9	`MYH9	7.93332	-0.955721		5.50796	-0.899822
O14950	Myosin regulatory light chain 12B	`MYL12B	0.883683	0.191139		0.405962	0.151667
P60660	Myosin light polypeptide 6	`MYL6	0.0796667	-0.0220975		0.0580319	-0.0173191
P24844	Myosin regulatory light polypeptide 9	`MYL9	0.0487034	-0.0199547		3.52363	-0.465472
Q15746	Myosin light chain kinase, smooth muscle	`MYLK	1.10578	0.290234		0.273449	0.103403
Q92614	Unconventional myosin-XVIIIa	`MYO18A	2.40448	-0.587368		2.59573	1.88507	O
O43795-2	Isoform 2 of Unconventional myosin-Ib	`MYO1B	1.89171	-0.622154		1.5182	-0.8433
O00159	Unconventional myosin-Ic	`MYO1C	7.62176	-1.57329	O	4.94548	-1.60084	O
O94832	Unconventional myosin-Id	`MYO1D	2.19384	-0.506586		1.6111	-0.607263
Q12965	Unconventional myosin-Ie	`MYO1E	3.58669	2.72383	O	0.120211	0.24572
O00160	Unconventional myosin-If	`MYO1F	0.267956	0.256367		0.944117	0.725853
B0I1T2	Unconventional myosin-Ig	`MYO1G	0.325383	0.118439		0.531268	0.253848
Q9UM54-6	Isoform 6 of Unconventional myosin-VI	`MYO6	0.250664	-0.0817631		0.923137	-0.469019
Q9NZM1	Myoferlin	`MYOF	0.273286	-0.368279		0.209385	-0.629547
P0CAP1	Myocardial zonula adherens protein	`MYZAP	0.176334	-0.23273		0.389454	-0.526653
Q8WU39	Marginal zone B- and B1-cell-specific protein	`MZB1	3.71389	1.94978	O	6.47942	2.22342	O
Q6NZ67	Mitotic-spindle organizing protein 2B	`MZT2B	1.34562	0.822622		5.14166	1.3789	O
Q9BXJ9	N-alpha-acetyltransferase 15, NatA auxiliary subunit	`NAA15	1.48941	2.19172		1.1008	-1.94188
Q02083	N-acylethanolamine-hydrolyzing acid amidase	`NAAA	1.20927	0.477276		7.89413	2.58387	O
E9PAV3	Nascent polypeptide-associated complex subunit alpha, muscle-specific form	`NACA	12.6333	2.27633	O	7.61767	2.26217	O
Q4G0N4	NAD kinase 2, mitochondrial	`NADK2	4.12916	0.90193		1.92612	0.661048
Q6IA69	Glutamine-dependent NAD(+) synthetase	`NADSYN1	1.65409	1.06774		1.6065	0.745404
Q13564-4	Isoform 4 of NEDD8-activating enzyme E1 regulatory subunit	`NAE1	1.87727	1.57871		2.87036	1.37319	O
P17050	Alpha-N-acetylgalactosaminidase	`NAGA	0.327747	-0.241998		2.07878	0.722505
Q9UJ70	N-acetyl-D-glucosamine kinase	`NAGK	13.0513	1.61684	O	4.70978	1.21874	O
P54802	Alpha-N-acetylglucosaminidase	`NAGLU	8.32415	2.37621	O	2.43484	0.701486
P43490	Nicotinamide phosphoribosyltransferase	`NAMPT	8.05992	1.35926	O	1.88742	0.661236
Q9NR45	Sialic acid synthase	`NANS	4.50733	1.34312	O	1.26841	0.544001
P55209	Nucleosome assembly protein 1-like 1	`NAP1L1	0.951326	0.506768		0.726196	-0.290781
Q99733-2	Isoform 2 of Nucleosome assembly protein 1-like 4	`NAP1L4	0.679301	-0.15019		0.453313	-0.324071
P54920	Alpha-soluble NSF attachment protein	`NAPA	1.87117	0.299345		0.0490014	0.0486802
Q6XQN6	Nicotinate phosphoribosyltransferase	`NAPRT	3.19078	0.699079		4.53409	1.194	O
O96009	Napsin-A	`NAPSA	1.96285	-1.70002		8.21866	2.6017	O
O43776	Asparagine--tRNA ligase, cytoplasmic	`NARS	5.70213	1.23906	O	4.52885	0.887885
Q8IW45	ATP-dependent (S)-NAD(P)H-hydrate dehydratase	`NAXD	1.5015	0.480893		1.05891	0.27305
Q8NCW5	NAD(P)H-hydrate epimerase	`NAXE	0.00494208	0.00712633		1.1104	-0.794943
P61601	Neurocalcin-delta	`NCALD	1.23403	-0.900557		2.18487	-1.38555	O
Q09161	Nuclear cap-binding protein subunit 1	`NCBP1	0.500881	0.420678		1.11032	1.52694
P52298	Nuclear cap-binding protein subunit 2	`NCBP2	3.5878	1.93905	O	3.32737	0.854089
Q6PIU2-2	Isoform 2 of Neutral cholesterol ester hydrolase 1	`NCEH1	0.191792	0.0629825		6.37999	1.08532	O
A6NI72	Putative neutrophil cytosol factor 1B	`NCF1B	7.17242	1.3181	O	2.57394	0.953556
P19878	Neutrophil cytosol factor 2	`NCF2	5.23907	1.48433	O	0.357497	0.515118
Q15080	Neutrophil cytosol factor 4	`NCF4	8.50397	2.14264	O	4.75747	1.47448	O
P16333	Cytoplasmic protein NCK1	`NCK1	3.33135	2.09326	O	2.21929	1.41295	O
O43639	Cytoplasmic protein NCK2	`NCK2	0.180106	-0.165665		1.58307	-0.769889
Q9Y2A7-2	Isoform 2 of Nck-associated protein 1	`NCKAP1	1.48725	-0.467112		1.76818	-0.320518
P55160	Nck-associated protein 1-like	`NCKAP1L	0.0224835	-0.0281382		0.884294	0.597022
P19338	Nucleolin	`NCL	2.88727	0.860037		1.69888	-0.275708
Q969V3	Nicalin	`NCLN	3.89217	1.09613	O	1.54699	0.575686
Q9HCD5	Nuclear receptor coactivator 5	`NCOA5	4.86445	2.14421	O	7.02258	6.42895	O
Q92542	Nicastrin	`NCSTN	2.29161	1.15589	O	0.238808	-0.310207
Q92597	Protein NDRG1	`NDRG1	0.548615	-0.361532		0.825142	0.700221
Q9UN36	Protein NDRG2	`NDRG2	1.24373	0.770957		0.0408164	0.0574386
O95299-2	Isoform 2 of NADH dehydrogenase [ubiquinone] 1 alpha subcomplex subunit 10, mitochondrial	`NDUFA10	0.348601	-0.129178		0.0638818	0.0619186
Q9UI09	NADH dehydrogenase [ubiquinone] 1 alpha subcomplex subunit 12	`NDUFA12	0.0130103	-0.01645		0.187824	0.199704
Q9P0J0-2	Isoform 2 of NADH dehydrogenase [ubiquinone] 1 alpha subcomplex subunit 13	`NDUFA13	0.353457	0.152829		0.0528773	-0.0395274
O43678	NADH dehydrogenase [ubiquinone] 1 alpha subcomplex subunit 2	`NDUFA2	0.208211	0.331382		1.37427	0.53735
O00483	Cytochrome c oxidase subunit NDUFA4	`NDUFA4	5.59702	-0.877749		0.753458	0.289842
Q16718	NADH dehydrogenase [ubiquinone] 1 alpha subcomplex subunit 5	`NDUFA5	1.26926	-1.01768		0.398135	-0.200708
P56556	NADH dehydrogenase [ubiquinone] 1 alpha subcomplex subunit 6	`NDUFA6	0.521239	0.397579		0.702796	0.331643
P51970	NADH dehydrogenase [ubiquinone] 1 alpha subcomplex subunit 8	`NDUFA8	0.172845	-0.0463279		2.53101	0.623573
Q16795	NADH dehydrogenase [ubiquinone] 1 alpha subcomplex subunit 9, mitochondrial	`NDUFA9	0.404379	-0.609207		1.13704	1.39538
O14561	Acyl carrier protein, mitochondrial	`NDUFAB1	1.4226	0.509247		3.65969	0.682781
O96000	NADH dehydrogenase [ubiquinone] 1 beta subcomplex subunit 10	`NDUFB10	2.3682	0.53157		0.554158	0.575399
O43676	NADH dehydrogenase [ubiquinone] 1 beta subcomplex subunit 3	`NDUFB3	0.918542	-0.701165		1.16015	1.0346
O95168	NADH dehydrogenase [ubiquinone] 1 beta subcomplex subunit 4	`NDUFB4	0.363693	0.136033		1.90031	0.408926
P17568	NADH dehydrogenase [ubiquinone] 1 beta subcomplex subunit 7	`NDUFB7	0.147535	0.203924		0.365653	-0.239115
Q9Y6M9	NADH dehydrogenase [ubiquinone] 1 beta subcomplex subunit 9	`NDUFB9	0.634083	-0.249434		1.38127	-0.769599
P28331-2	Isoform 2 of NADH-ubiquinone oxidoreductase 75 kDa subunit, mitochondrial	`NDUFS1	2.02104	0.516316		0.0316108	-0.0170721
O75306	NADH dehydrogenase [ubiquinone] iron-sulfur protein 2, mitochondrial	`NDUFS2	1.14781	0.559454		0.976397	0.190437
O75489	NADH dehydrogenase [ubiquinone] iron-sulfur protein 3, mitochondrial	`NDUFS3	0.55992	-0.225518		0.697673	-0.288871
O43181	NADH dehydrogenase [ubiquinone] iron-sulfur protein 4, mitochondrial	`NDUFS4	0.339467	-0.319682		0.0703987	0.0332919
O43920	NADH dehydrogenase [ubiquinone] iron-sulfur protein 5	`NDUFS5	0.433683	0.225857		1.33287	0.551484
O75380	NADH dehydrogenase [ubiquinone] iron-sulfur protein 6, mitochondrial	`NDUFS6	0.388579	-0.362781		3.48445	1.6904	O
O75251	NADH dehydrogenase [ubiquinone] iron-sulfur protein 7, mitochondrial	`NDUFS7	1.74931	0.814228		1.05003	1.04335
O00217	NADH dehydrogenase [ubiquinone] iron-sulfur protein 8, mitochondrial	`NDUFS8	0.00122598	-0.000954045		1.97162	0.991215
P49821	NADH dehydrogenase [ubiquinone] flavoprotein 1, mitochondrial	`NDUFV1	0.761241	-0.151315		0.18692	-0.125112
P19404	NADH dehydrogenase [ubiquinone] flavoprotein 2, mitochondrial	`NDUFV2	1.18273	0.591112		3.95294	-0.670177
P56181-2	Isoform 2 of NADH dehydrogenase [ubiquinone] flavoprotein 3, mitochondrial	`NDUFV3	2.44121	1.60908	O	3.41336	1.31151	O
O76041-2	Isoform 2 of Nebulette	`NEBL	1.63307	-0.959582		0.20864	0.185189
Q9NVZ3-2	Isoform 2 of Adaptin ear-binding coat-associated protein 2	`NECAP2	3.85499	1.74061	O	0.066816	0.111061
Q92692	Nectin-2	`NECTIN2	0.148022	0.147401		1.07552	0.918254
Q96PU5	E3 ubiquitin-protein ligase NEDD4-like	`NEDD4L	0.611158	-1.19363		0.935513	0.91946
Q15843	NEDD8	`NEDD8	8.67957	1.67083	O	5.8884	2.40811	O
Q8TDX7	Serine/threonine-protein kinase Nek7	`NEK7	0.488083	-0.308866		0.996235	0.586683
Q8TD19	Serine/threonine-protein kinase Nek9	`NEK9	1.85791	0.746819		1.36698	0.702661
O60524	Nuclear export mediator factor NEMF	`NEMF	2.16729	1.26216	O	1.18353	0.874327
Q9UMX5	Neudesin	`NENF	0.122407	-0.114964		3.22057	-1.68284	O
P48681	Nestin	`NES	1.35153	0.26692		0.703064	-0.212314
Q99519	Sialidase-1	`NEU1	8.60481	3.80936	O	6.47378	2.3169	O
Q0ZGT2	Nexilin	`NEXN	0.924706	-0.378328		4.2326	-1.6073	O
O00712-5	Isoform 5 of Nuclear factor 1 B-type	`NFIB	2.35903	-2.13837	O	0.197634	0.33833
P08651	Nuclear factor 1 C-type	`NFIC	0.122183	0.147675		0.353368	0.365115
P19838-2	Isoform 2 of Nuclear factor NF-kappa-B p105 subunit	`NFKB1	0.577185	0.297079		2.02062	-0.56058
Q00653	Nuclear factor NF-kappa-B p100 subunit	`NFKB2	0.531377	1.04942		1.01062	0.47547
Q9Y697	Cysteine desulfurase, mitochondrial	`NFS1	5.91637	1.94537	O	4.15505	1.22106	O
Q8NBF2	NHL repeat-containing protein 2	`NHLRC2	0.725214	-1.03829		0.0202863	-0.0195382
P14543	Nidogen-1	`NID1	1.25089	-0.258159		0.761836	-0.327969
Q14112	Nidogen-2	`NID2	4.96587	0.430295		0.0114862	-0.0049039
Q9GZT8	NIF3-like protein 1	`NIF3L1	4.80705	1.83535	O	2.743	1.49092	O
Q9BPW8	Protein NipSnap homolog 1	`NIPSNAP1	0.967549	0.217512		0.508523	0.294953
Q9UFN0	Protein NipSnap homolog 3A	`NIPSNAP3A	0.650442	-0.360028		4.18686	1.06649	O
Q86X76-3	Isoform 4 of Nitrilase homolog 1	`NIT1	6.56475	1.08507	O	0.0818162	0.0961751
Q9NQR4	Omega-amidase NIT2	`NIT2	3.48929	0.995342		2.92282	1.34539	O
P43699-3	Isoform 3 of Homeobox protein Nkx-2.1	`NKX2-1	0.203777	0.170835		1.5613	1.03471
Q86UT6	NLR family member X1	`NLRX1	2.12665	0.843324		1.72253	0.833188
P22392-2	Isoform 3 of Nucleoside diphosphate kinase B	`NME2	5.5209	1.66025	O	7.77875	2.17622	O
Q13232	Nucleoside diphosphate kinase 3	`NME3	12.3808	1.20124	O	3.13824	0.533551
Q13287	N-myc-interactor	`NMI	1.84377	1.06833		1.03463	1.72156
P30419	Glycylpeptide N-tetradecanoyltransferase 1	`NMT1	1.95055	0.821198		4.66448	3.25781	O
P40261	Nicotinamide N-methyltransferase	`NNMT	7.45288	1.96412	O	4.42615	1.64405	O
Q13423	NAD(P) transhydrogenase, mitochondrial	`NNT	0.0323982	0.0287913		0.954234	-0.382952
O60936-3	Isoform 3 of Nucleolar protein 3	`NOL3	0.198664	-0.309473		0.153186	-0.223866
Q5JPE7	Nodal modulator 2	`NOMO2	0.374325	0.166088		1.3241	-0.790844
Q15233	Non-POU domain-containing octamer-binding protein	`NONO	7.95819	1.26624	O	4.14106	0.952365
O00567	Nucleolar protein 56	`NOP56	2.5462	-0.443706		4.48327	-0.83436
Q9Y2X3	Nucleolar protein 58	`NOP58	0.795998	-0.341158		0.570424	-0.58042
O15118	Niemann-Pick C1 protein	`NPC1	0.502911	-0.883381		0.507618	0.549627
P61916	Epididymal secretory protein E1	`NPC2	1.99682	0.476304		9.79188	2.22494	O
Q8NDH3	Probable aminopeptidase NPEPL1	`NPEPL1	0.272878	0.164213		0.823774	0.406121
P55786	Puromycin-sensitive aminopeptidase	`NPEPPS	1.86784	0.798929		2.37757	0.911048
Q8TAT6-2	Isoform 2 of Nuclear protein localization protein 4 homolog	`NPLOC4	1.90507	1.2018		0.162664	0.197385
P06748	Nucleophosmin	`NPM1	0.465971	0.68502		1.31011	1.62137
Q6UXI9-6	Isoform 6 of Nephronectin	`NPNT	2.79803	-1.36682	O	1.65624	-0.824449
Q6UXI9-3	Isoform 3 of Nephronectin	`NPNT	4.65688	-0.996664		0.128872	-0.0686724
Q9Y639	Neuroplastin	`NPTN	1.45286	-0.881689		2.08531	0.906444
P01111	GTPase NRas	`NRAS	1.03536	-0.281015		0.223228	-0.164373
Q9UHY1	Nuclear receptor-binding protein	`NRBP1	3.95418	1.96998	O	1.26843	1.53178
O43847-2	Isoform 2 of Nardilysin	`NRDC	1.12769	1.21101		3.31606	2.55155	O
Q16656-4	Isoform 4 of Nuclear respiratory factor 1	`NRF1	1.12597	0.931797		2.21919	0.929789
Q8IXM6	Nurim	`NRM	1.67083	0.727941		7.01714	1.38245	O
O14786	Neuropilin-1	`NRP1	0.258464	0.325004		0.604266	0.62011
Q15738	Sterol-4-alpha-carboxylate 3-dehydrogenase, decarboxylating	`NSDHL	1.24489	0.49935		2.19505	0.50915
P46459	Vesicle-fusing ATPase	`NSF	2.44359	0.563229		0.369432	-0.188945
Q9UNZ2-5	Isoform 3 of NSFL1 cofactor p47	`NSFL1C	3.34455	0.773044		1.32338	0.550065
Q08J23	tRNA (cytosine(34)-C(5))-methyltransferase	`NSUN2	9.53977	2.11108	O	1.39273	0.856184
Q8TCD5	5'(3')-deoxyribonucleotidase, cytosolic type	`NT5C	4.47578	-1.94633	O	0.416075	0.677784
P49902	Cytosolic purine 5'-nucleotidase	`NT5C2	3.38537	2.12356	O	1.72888	2.66887
Q9H857-2	Isoform 2 of 5'-nucleotidase domain-containing protein 2	`NT5DC2	1.7358	1.39437		4.81597	2.89469	O
P21589	5'-nucleotidase	`NT5E	4.85976	-1.51581	O	5.1253	-1.16146	O
Q9BSD7	Cancer-related nucleoside-triphosphatase	`NTPCR	4.4749	1.73543	O	1.669	1.31224
Q02818	Nucleobindin-1	`NUCB1	1.09912	0.685059		1.10765	0.440908
P80303	Nucleobindin-2	`NUCB2	2.74669	1.50062	O	0.150366	0.126339
Q96RS6	NudC domain-containing protein 1	`NUDCD1	0.776899	0.26881		1.08537	0.706102
Q96DE0	U8 snoRNA-decapping enzyme	`NUDT16	2.55518	1.1762	O	0.272036	0.393072
A8MXV4	Nucleoside diphosphate-linked moiety X motif 19	`NUDT19	2.46023	-1.82648	O	1.19527	0.61041
O43809	Cleavage and polyadenylation specificity factor subunit 5	`NUDT21	5.40769	1.22909	O	5.44303	1.00503	O
Q9UKK9	ADP-sugar pyrophosphatase	`NUDT5	1.2889	0.91493		0.0102029	0.0143811
Q9BW91	ADP-ribose pyrophosphatase, mitochondrial	`NUDT9	1.3047	1.83471		1.11642	1.63448
Q14980	Nuclear mitotic apparatus protein 1	`NUMA1	1.15911	-0.294452		4.64562	-1.10368	O
P49757	Protein numb homolog	`NUMB	0.27682	-0.380927		0.671506	0.553957
P57740	Nuclear pore complex protein Nup107	`NUP107	0.0889792	0.156774		1.40698	1.23515
O75694	Nuclear pore complex protein Nup155	`NUP155	4.87883	1.04596	O	0.0221106	-0.0105023
Q12769	Nuclear pore complex protein Nup160	`NUP160	3.798	1.3088	O	0.22906	-0.146612
Q92621	Nuclear pore complex protein Nup205	`NUP205	3.94198	0.455619		0.3983	0.338892
Q8TEM1	Nuclear pore membrane glycoprotein 210	`NUP210	0.626593	0.776633		0.539621	0.673377
Q8NFH5	Nucleoporin NUP53	`NUP35	2.76184	1.05286	O	3.39213	1.23574	O
Q8NFH4	Nucleoporin Nup37	`NUP37	0.173159	0.304906		0.411342	0.8241
Q7Z3B4	Nucleoporin p54	`NUP54	0.603341	0.327047		0.334006	-0.456226
Q9BW27	Nuclear pore complex protein Nup85	`NUP85	0.219873	-0.138657		1.35974	1.58922
Q8N1F7	Nuclear pore complex protein Nup93	`NUP93	0.987016	0.523995		1.68456	0.645993
P52948	Nuclear pore complex protein Nup98-Nup96	`NUP98	0.563684	0.488819		0.374353	-0.462221
P61970	Nuclear transport factor 2	`NUTF2	4.00208	1.14679	O	6.27096	2.05677	O
Q9UBU9	Nuclear RNA export factor 1	`NXF1	0.230616	0.292857		3.04948	2.43805	O
Q6DKJ4	Nucleoredoxin	`NXN	2.8329	1.20154	O	1.33589	0.619436
P29728	2'-5'-oligoadenylate synthase 2	`OAS2	0.559678	0.358356		0.35694	0.451913
Q9Y6K5	2'-5'-oligoadenylate synthase 3	`OAS3	2.8682	1.06634	O	2.34482	1.70113	O
P04181	Ornithine aminotransferase, mitochondrial	`OAT	8.44735	2.21052	O	0.968534	0.810632
Q9NX40	OCIA domain-containing protein 1	`OCIAD1	0.264107	-0.667478		0.20034	0.32003
Q56VL3	OCIA domain-containing protein 2	`OCIAD2	0.14629	0.168135		7.78187	2.01944	O
Q02218	2-oxoglutarate dehydrogenase, mitochondrial	`OGDH	2.06729	-0.323895		1.9251	0.644804
Q9NZT2	Opioid growth factor receptor	`OGFR	2.64316	0.867153		5.2804	1.74187	O
P20774	Mimecan	`OGN	3.9289	-1.35685	O	4.72214	-1.96553	O
O15294	UDP-N-acetylglucosamine--peptide N-acetylglucosaminyltransferase 110 kDa subunit	`OGT	2.28862	0.487183		4.14304	1.00442	O
Q9NTK5	Obg-like ATPase 1	`OLA1	1.38669	0.447894		2.40784	1.95271	O
Q6UWY5	Olfactomedin-like protein 1	`OLFML1	7.94758	-1.54523	O	5.18077	-1.61448	O
Q9NRN5	Olfactomedin-like protein 3	`OLFML3	2.05108	-0.763125		4.10069	-0.890098
O60313-2	Isoform 2 of Dynamin-like 120 kDa protein, mitochondrial	`OPA1	2.54239	-0.936966		3.30618	-0.666983
O14841	5-oxoprolinase	`OPLAH	0.735596	-0.748277		1.5575	1.89833
P02763	Alpha-1-acid glycoprotein 1	`ORM1	6.68651	1.19224	O	1.25614	0.82994
P19652	Alpha-1-acid glycoprotein 2	`ORM2	1.9315	0.725278		1.67901	0.807168
Q53FV1	ORM1-like protein 2	`ORMDL2	1.22687	0.356712		1.07938	0.694939
Q8N138	ORM1-like protein 3	`ORMDL3	0.0563536	0.029973		1.88728	0.791552
P22059	Oxysterol-binding protein 1	`OSBP	1.66679	0.717389		0.686007	0.330333
Q9BZF1	Oxysterol-binding protein-related protein 8	`OSBPL8	1.11432	0.964241		2.38704	-0.952092
Q96SU4-6	Isoform 6 of Oxysterol-binding protein-related protein 9	`OSBPL9	2.0057	1.07616	O	0.0410148	-0.0607677
Q9NPF4	Probable tRNA N6-adenosine threonylcarbamoyltransferase	`OSGEP	1.33215	0.553475		2.50975	2.0169	O
Q9NRP0-2	Isoform 2 of Oligosaccharyltransferase complex subunit OSTC	`OSTC	0.0114127	0.00904523		1.50871	-0.765784
Q92882	Osteoclast-stimulating factor 1	`OSTF1	6.72787	0.655383		1.21898	0.540876
Q96FW1	Ubiquitin thioesterase OTUB1	`OTUB1	6.53849	1.51375	O	6.69827	1.21087	O
Q8WZ82	Esterase OVCA2	`OVCA2	4.89809	2.79248	O	1.50152	0.898993
P55809	Succinyl-CoA:3-ketoacid coenzyme A transferase 1, mitochondrial	`OXCT1	1.2682	0.920327		0.45534	0.245133
O95747	Serine/threonine-protein kinase OSR1	`OXSR1	6.35107	1.30357	O	1.09061	0.339316
Q32P28-3	Isoform 3 of Prolyl 3-hydroxylase 1	`P3H1	4.68409	2.23618	O	0.62091	-1.08868
Q92791	Synaptonemal complex protein SC65	`P3H4	1.61392	1.3281		2.16593	1.1202	O
P13674	Prolyl 4-hydroxylase subunit alpha-1	`P4HA1	0.859605	0.416547		0.322469	-0.221774
O15460	Prolyl 4-hydroxylase subunit alpha-2	`P4HA2	2.98961	2.7191	O	0.737796	-0.902737
P07237	Protein disulfide-isomerase	`P4HB	1.72375	0.478118		3.28449	0.477372
Q9UQ80	Proliferation-associated protein 2G4	`PA2G4	4.9454	0.867376		2.21735	0.837651
P11940	Polyadenylate-binding protein 1	`PABPC1	5.85536	1.18254	O	2.80331	1.14955	O
Q13310-3	Isoform 3 of Polyadenylate-binding protein 4	`PABPC4	9.79006	2.36325	O	4.48348	1.60722	O
Q86U42	Polyadenylate-binding protein 2	`PABPN1	5.19025	3.16332	O	1.88878	0.684203
Q6VY07	Phosphofurin acidic cluster sorting protein 1	`PACS1	3.64571	1.60275	O	0.215348	-0.193871
Q9UNF0	Protein kinase C and casein kinase substrate in neurons protein 2	`PACSIN2	3.10821	-0.583481		2.66567	-0.478381
Q9UKS6	Protein kinase C and casein kinase substrate in neurons protein 3	`PACSIN3	0.830222	0.518751		0.341427	0.776817
P43034	Platelet-activating factor acetylhydrolase IB subunit alpha	`PAFAH1B1	0.5282	-0.204331		0.443872	0.132466
P68402	Platelet-activating factor acetylhydrolase IB subunit beta	`PAFAH1B2	2.81415	1.7086	O	6.83194	3.76852	O
Q15102	Platelet-activating factor acetylhydrolase IB subunit gamma	`PAFAH1B3	5.28965	1.40977	O	4.15629	1.5434	O
P22234-2	Isoform 2 of Multifunctional protein ADE2	`PAICS	6.62154	1.92267	O	2.28765	0.950354
Q9H074	Polyadenylate-binding protein-interacting protein 1	`PAIP1	2.41349	0.924177		2.17002	0.935012
Q13177	Serine/threonine-protein kinase PAK 2	`PAK2	3.88628	1.07581	O	0.770678	0.667547
O96013	Serine/threonine-protein kinase PAK 4	`PAK4	0.134983	0.108528		1.72839	0.761452
Q9ULE6	Paladin	`PALD1	0.0813612	-0.111259		2.22736	-1.24533	O
Q8WX93	Palladin	`PALLD	3.98826	1.12276	O	4.126	0.982174
O75781	Paralemmin-1	`PALM	0.136158	-0.156344		2.84861	-1.80922	O
O43252	Bifunctional 3'-phosphoadenosine 5'-phosphosulfate synthase 1	`PAPSS1	4.20701	0.718893		1.02122	0.77565
O95340-2	Isoform B of Bifunctional 3'-phosphoadenosine 5'-phosphosulfate synthase 2	`PAPSS2	0.41387	0.111162		1.54243	0.389002
Q99497	Protein DJ-1	`PARK7	1.52479	0.396328		2.7066	0.640053
P09874	Poly [ADP-ribose] polymerase 1	`PARP1	0.669474	-0.28381		6.09671	-1.48098	O
Q53GL7	Poly [ADP-ribose] polymerase 10	`PARP10	0.793732	0.607078		0.531475	0.487289
Q9UKK3	Poly [ADP-ribose] polymerase 4	`PARP4	1.08493	0.358612		0.13545	0.0793503
Q8IXQ6	Poly [ADP-ribose] polymerase 9	`PARP9	0.123841	0.287694		1.72715	-1.00785
Q9NVD7	Alpha-parvin	`PARVA	1.41112	-0.45426		1.52417	-0.497502
Q96IZ0	PRKC apoptosis WT1 regulator protein	`PAWR	1.17011	1.43138		1.22374	0.95849
Q9BVG4	Protein PBDC1	`PBDC1	6.27409	1.71268	O	4.47347	1.25191	O
P40424	Pre-B-cell leukemia transcription factor 1	`PBX1	1.27834	0.750639		4.68048	1.45784	O
Q96AQ6	Pre-B-cell leukemia transcription factor-interacting protein 1	`PBXIP1	0.23511	0.146235		0.12028	0.131464
P11498	Pyruvate carboxylase, mitochondrial	`PC	1.58518	0.636259		4.10187	1.73961	O
P61457	Pterin-4-alpha-carbinolamine dehydratase	`PCBD1	0.402654	0.345623		4.8193	2.00452	O
Q15365	Poly(rC)-binding protein 1	`PCBP1	3.08938	0.779007		2.2026	1.11172	O
Q15366-3	Isoform 3 of Poly(rC)-binding protein 2	`PCBP2	8.38877	1.51829	O	4.60962	1.20764	O
P05165	Propionyl-CoA carboxylase alpha chain, mitochondrial	`PCCA	4.3997	-1.31099	O	0.133658	-0.25564
P05166-2	Isoform 2 of Propionyl-CoA carboxylase beta chain, mitochondrial	`PCCB	6.76954	1.17042	O	2.51862	0.705125
Q08174-2	Isoform 2 of Protocadherin-1	`PCDH1	2.23208	-0.791279		1.00934	-0.527596
Q16822	Phosphoenolpyruvate carboxykinase [GTP], mitochondrial	`PCK2	0.620151	0.247383		1.77929	0.621646
P22061-2	Isoform 2 of Protein-L-isoaspartate(D-aspartate) O-methyltransferase	`PCMT1	1.29218	0.338314		3.41482	1.44968	O
P12004	Proliferating cell nuclear antigen	`PCNA	0.226517	0.488579		0.16351	-0.386798
Q15113	Procollagen C-endopeptidase enhancer 1	`PCOLCE	7.52997	1.72915	O	5.78042	1.26516	O
Q9UHG3	Prenylcysteine oxidase 1	`PCYOX1	0.438748	-0.43395		5.8218	-1.34678	O
P49585	Choline-phosphate cytidylyltransferase A	`PCYT1A	1.65083	0.98946		0.929439	-0.576118
Q99447-3	Isoform 3 of Ethanolamine-phosphate cytidylyltransferase	`PCYT2	0.626846	-0.289423		3.11636	1.55481	O
Q13442	28 kDa heat- and acid-stable phosphoprotein	`PDAP1	4.35976	2.14935	O	2.46877	0.65398
Q9BUL8	Programmed cell death protein 10	`PDCD10	1.67226	1.01459		2.82328	1.95115	O
Q53EL6	Programmed cell death protein 4	`PDCD4	2.75769	1.46345	O	1.84955	-0.657451
O14737	Programmed cell death protein 5	`PDCD5	0.00276548	-0.00378683		2.86099	1.02154	O
O75340	Programmed cell death protein 6	`PDCD6	5.53575	0.712663		5.38286	0.68509
Q8WUM4	Programmed cell death 6-interacting protein	`PDCD6IP	0.3034	-0.0643945		1.09825	-0.381824
Q8NB37	Parkinson disease 7 domain-containing protein 1	`PDDC1	9.04727	2.09484	O	3.28125	1.30801	O
Q6L8Q7	2',5'-phosphodiesterase 12	`PDE12	1.56229	1.40785		0.746794	1.57009
Q08499-6	Isoform 5 of cAMP-specific 3',5'-cyclic phosphodiesterase 4D	`PDE4D	0.60905	-0.529794		0.165985	-0.28769
P09619	Platelet-derived growth factor receptor beta	`PDGFRB	1.88442	0.530347		1.17182	0.546854
P08559-4	Isoform 4 of Pyruvate dehydrogenase E1 component subunit alpha, somatic form, mitochondrial	`PDHA1	0.139821	-0.0467513		1.88686	0.404893
P11177	Pyruvate dehydrogenase E1 component subunit beta, mitochondrial	`PDHB	3.51793	0.3685		1.03199	0.25976
P30101	Protein disulfide-isomerase A3	`PDIA3	1.18596	-0.228757		0.99709	-0.185257
P13667	Protein disulfide-isomerase A4	`PDIA4	2.36943	0.504403		1.64639	-0.472514
Q14554	Protein disulfide-isomerase A5	`PDIA5	1.71667	-0.62253		2.65041	-0.51702
Q15084-2	Isoform 2 of Protein disulfide-isomerase A6	`PDIA6	4.22632	0.664554		1.08627	0.402701
O00151	PDZ and LIM domain protein 1	`PDLIM1	7.22549	1.61523	O	2.79561	1.30686	O
Q96JY6-5	Isoform 5 of PDZ and LIM domain protein 2	`PDLIM2	0.000926201	-0.00085889		3.24555	2.23964	O
Q53GG5-2	Isoform 2 of PDZ and LIM domain protein 3	`PDLIM3	7.15112	1.81423	O	3.88612	1.76841	O
P50479	PDZ and LIM domain protein 4	`PDLIM4	2.95982	2.19767	O	3.51636	2.58876	O
Q96HC4-6	Isoform 6 of PDZ and LIM domain protein 5	`PDLIM5	8.50636	1.14463	O	2.31478	0.541605
Q96HC4	PDZ and LIM domain protein 5	`PDLIM5	3.25351	1.2388	O	2.21455	0.524751
Q9NR12	PDZ and LIM domain protein 7	`PDLIM7	1.82161	0.60926		0.248525	0.106027
Q9P0J1-2	Isoform 2 of [Pyruvate dehydrogenase [acetyl-transferring]]-phosphatase 1, mitochondrial	`PDP1	3.46114	0.97446		0.334605	0.154121
Q8NCN5	Pyruvate dehydrogenase phosphatase regulatory subunit, mitochondrial	`PDPR	5.07014	1.01844	O	0.0427745	-0.0605578
Q29RF7	Sister chromatid cohesion protein PDS5 homolog A	`PDS5A	0.319388	-0.334508		0.0861274	-0.0700993
Q9NTI5	Sister chromatid cohesion protein PDS5 homolog B	`PDS5B	6.3668	-1.62326	O	5.84543	-1.56401	O
Q6P996	Pyridoxal-dependent decarboxylase domain-containing protein 1	`PDXDC1	4.00264	1.53237	O	0.843206	1.29374
O00764	Pyridoxal kinase	`PDXK	4.61729	1.25879	O	4.115	1.25536	O
Q5EBL8-2	Isoform 2 of PDZ domain-containing protein 11	`PDZD11	1.50389	1.61523		8.8785	3.03517	O
Q15121-2	Isoform 2 of Astrocytic phosphoprotein PEA-15	`PEA15	3.75734	1.5518	O	4.4924	2.51996	O
P30086	Phosphatidylethanolamine-binding protein 1	`PEBP1	0.293183	-0.147814		3.69923	1.03908	O
P16284	Platelet endothelial cell adhesion molecule	`PECAM1	5.42356	-0.715127		5.53192	-0.796837
Q9BY49	Peroxisomal trans-2-enoyl-CoA reductase	`PECR	2.0676	1.52825	O	0.806417	-0.718323
Q9UBV8	Peflin	`PEF1	3.78162	1.56263	O	1.55615	1.77229
Q8IZL8	Proline-, glutamic acid- and leucine-rich protein 1	`PELP1	0.64704	0.681066		0.135481	0.148751
P12955	Xaa-Pro dipeptidase	`PEPD	9.58366	2.41402	O	0.810776	0.556413
O00541	Pescadillo homolog	`PES1	0.915732	0.685394		0.311075	0.230938
O96011	Peroxisomal membrane protein 11B	`PEX11B	0.0338199	0.0224267		1.56143	0.815296
O15067	Phosphoribosylformylglycinamidine synthase	`PFAS	6.01823	3.29785	O	2.80351	0.877738
O60925	Prefoldin subunit 1	`PFDN1	4.62371	2.35701	O	1.31822	1.63666
[truncated: 1,110 more rows]
